# Supplementary material for: Detection of isoforms and genomic alterations by high-throughput full-length single-cell RNA sequencing in ovarian cancer
Source: Nat Commun. 2023 Nov 27;14:7780. doi: 10.1038/s41467-023-43387-9 (PMC10682465; doi:10.1038/s41467-023-43387-9)
Supplement: Supplementary file 4 — Supplementary Dataset 1 [file 41467_2023_43387_MOESM4_ESM.xlsx]

## Sheet: Supplementary Data 1
Supplementary Data 1: Table of mutated cells and the somatic or germline mutations they harbor.
Barcodes	Count	Mutations	Cell Type	Mutation Type
ATCCACCTCTGGGATT_Patient2_Tum	1	TP53_H193R	HGSOC	Somatic
CTGAGGCGTTTGCAGT_Patient2_Tum	1	TP53_H193R	HGSOC	Somatic
TTCTTCCGTGTCTAAC_Patient2_Tum	1	TP53_H193R	HGSOC	Somatic
ATACCTTCAGAGGTAC_Patient1_Tum	1	TP53_P151H	HGSOC	Somatic
CCTCCTCCAGCTATAC_Patient1_Tum	1	TP53_P151H	HGSOC	Somatic
AGAGAGCGTGACCTGC_Patient1_Tum	1	TP53_P151H	HGSOC	Somatic
TGCTCGTTCCATAAGC_Patient1_Tum	1	TP53_P151H	HGSOC	Somatic
ACGTAACCATTGGCAT_Patient1_Tum	1	TP53_P151H	HGSOC	Somatic
TTTCGATGTCACAATC_Patient1_Tum	1	TP53_P151H	HGSOC	Somatic
ACTATCTGTCGCACGT_Patient1_Tum	1	TP53_P151H	HGSOC	Somatic
AAACGCTAGGAGGTTC_Patient1_Tum	2	TP53_P151H;ESR1_R269C	HGSOC	Somatic
GGGAGATCAGATTAAG_Patient1_Tum	1	TP53_P151H	HGSOC	Somatic
CAGCAGCAGCCATTGT_Patient1_Tum	1	TP53_P151H	HGSOC	Somatic
ATTTCACCAATCGCCG_Patient1_Tum	2	TP53_P151H;ESR1_R269C	HGSOC	Somatic
TGGCGTGGTACTCGTA_Patient1_Tum	2	TP53_P151H;ESR1_R269C	HGSOC	Somatic
CAACGGCCAATAGTAG_Patient1_Tum	2	TP53_P151H;ESR1_R269C	HGSOC	Somatic
CTCAGTCGTTCGAACT_Patient1_Tum	1	TP53_P151H	HGSOC	Somatic
TTAGGGTCACTGAGGA_Patient1_Tum	1	TP53_P151H	HGSOC	Somatic
AGGGTCCCACTACACA_Patient1_Tum	2	TP53_P151H;ESR1_R269C	HGSOC	Somatic
GAGACCCAGGCATCTT_Patient1_Tum	1	TP53_P151H	HGSOC	Somatic
TTCCACGCACAGCTGC_Patient1_Tum	2	TP53_P151H;ESR1_R269C	HGSOC	Somatic
TTCTAGTAGCGTGTTT_Patient1_Tum	2	TP53_P151H;ESR1_R269C	HGSOC	Somatic
AGTCTCCAGACATATG_Patient1_Tum	1	TP53_P151H	HGSOC	Somatic
TCTATCACATGGGTTT_Patient1_Tum	2	TP53_P151H;ESR1_R269C	HGSOC	Somatic
CCTCATGCACACCTAA_Patient1_Tum	1	TP53_P151H	Mesothelial.cells	Somatic
TCTGCCACAATGACCT_Patient1_Tum	1	BCOR_P678S	HGSOC	Somatic
GTGGGAATCCAGTTCC_Patient2_Tum	1	ERBB2_A414V	HGSOC	Somatic
CTACCTGTCGTCAAAC_Patient2_Tum	2	ERBB2_A414V;NF2_T180_M183del	HGSOC	Somatic
GAACGTTTCTACCCAC_Patient2_Tum	1	MLL2_R3127C	HGSOC	Somatic
AGTTAGCAGCTTGTGT_Patient2_Tum	1	MLL2_R3127C	HGSOC	Somatic
TCATTGTTCTGCGGAC_Patient2_Tum	1	NF2_T180_M183del	HGSOC	Somatic
TTGGATGCAGGACGAT_Patient2_Tum	1	NF2_T180_M183del	HGSOC	Somatic
CCGATCTCATCGTTCC_Patient2_Tum	1	NF2_T180_M183del	HGSOC	Somatic
TTCCGTGAGCAACAGC_Patient1_Om	1	ESR1_R269C	Fibroblasts	Germline
TATTTCGTCCCTATTA_Patient1_Tum	1	ESR1_R269C	HGSOC	Germline
GTGTAACCATGTGTCA_Patient1_Tum	1	ESR1_R269C	HGSOC	Germline
TCTATCACATGGGTTT_Patient1_Tum	1	ESR1_R269C	HGSOC	Germline
AGGGTCCCACTACACA_Patient1_Tum	1	ESR1_R269C	HGSOC	Germline
CATTTCAGTCTTACAG_Patient1_Tum	1	ESR1_R269C	HGSOC	Germline
ATTTCACCAATCGCCG_Patient1_Tum	1	ESR1_R269C	HGSOC	Germline
TGGCGTGGTACTCGTA_Patient1_Tum	1	ESR1_R269C	HGSOC	Germline
AAACGCTAGGAGGTTC_Patient1_Tum	1	ESR1_R269C	HGSOC	Germline
CAACGGCCAATAGTAG_Patient1_Tum	1	ESR1_R269C	HGSOC	Germline
TTCCACGCACAGCTGC_Patient1_Tum	1	ESR1_R269C	HGSOC	Germline
TTCTAGTAGCGTGTTT_Patient1_Tum	1	ESR1_R269C	HGSOC	Germline
TACGGTACATCCTAAG_Patient3_Tum	2	ZNF217_M410V;PALB2_R37G	HGSOC	Germline
GTTCATTAGATTACCC_Patient3_Tum	1	PALB2_R37G	Fibroblasts	Germline
TCGGGACAGGTTCCGC_Patient3_Om	1	PALB2_R37G	Fibroblasts	Germline
ATCGCCTCAGACTCTA_Patient3_Tum	1	ZNF217_M410V	Macrophages	Germline
TTCCAATAGATCGCTT_Patient3_Om	1	ZNF217_M410V	Macrophages	Germline
AGCTTCCCACCAAAGG_Patient3_Om	1	ZNF217_M410V	uncertain	Germline
CTCTGGTCACAAGTTC_Patient3_Tum	1	ZNF217_M410V	HGSOC	Germline
AACAACCTCCCTGTTG_Patient3_Tum	1	ZNF217_M410V	HGSOC	Germline
CACATGAGTCATATGC_Patient3_Tum	1	ZNF217_M410V	T.cells	Germline
TGTGGCGCATTACGGT_Patient3_Om	1	ZNF217_M410V	uncertain	Germline
TATCTGTTCCATCCGT_Patient3_Om	1	ZNF217_M410V	uncertain	Germline
AAAGTCCAGGTCTGGA_Patient3_Tum	1	ZNF217_M410V	Fibroblasts	Germline
TTTACGTGTATCCCAA_Patient3_Tum	1	ZNF217_M410V	HGSOC	Germline
CGACAGCCACTAGGCC_Patient3_Tum	1	ZNF217_M410V	HGSOC	Germline
TTGGTTTTCCGTAGGC_Patient3_Om	1	ZNF217_M410V	Fibroblasts	Germline
TTAGGCAGTCGAATGG_Patient3_Om	1	ZNF217_M410V	uncertain	Germline
ATCTTCATCGCAACAT_Patient3_Om	1	ZNF217_M410V	Fibroblasts	Germline
CTGTATTAGCACTAAA_Patient3_Tum	1	ZNF217_M410V	HGSOC	Germline
CAGCCAGGTAGCTCGC_Patient3_Om	1	ZNF217_M410V	B.cells	Germline
AGGTTGTTCTTCACAT_Patient3_Om	1	ZNF217_M410V	T.cells	Germline
ACGGTCGAGGGATCGT_Patient3_Tum	1	ZNF217_M410V	uncertain	Germline
CATACAGCACCTGATA_Patient3_Om	1	ZNF217_M410V	Macrophages	Germline
CATACCCAGTAGAATC_Patient3_Tum	1	ZNF217_M410V	HGSOC	Germline
CTTCCGACAGCGTTGC_Patient3_Tum	1	ZNF217_M410V	HGSOC	Germline
TGTTACTTCGGACTTA_Patient3_Tum	1	ZNF217_M410V	T.cells	Germline
AGTGATCAGGTTGTTC_Patient3_Tum	1	ZNF217_M410V	HGSOC	Germline
GACTCAACACGACGTC_Patient3_Tum	1	ZNF217_M410V	Fibroblasts	Germline
GGTCTGGTCTGGAAGG_Patient3_Om	1	ZNF217_M410V	HGSOC	Germline
GCTTCACGTGAGAACC_Patient3_Tum	1	ZNF217_M410V	HGSOC	Germline
CGTTAGAGTAACTAAG_Patient3_Tum	1	ZNF217_M410V	T.cells	Germline
CATTTCAGTGGATCGA_Patient3_Tum	1	ZNF217_M410V	Fibroblasts	Germline
TCTACATTCTCTTAAC_Patient3_Tum	1	ZNF217_M410V	HGSOC	Germline
TTTCCTCCAAGCACAG_Patient3_Tum	1	ZNF217_M410V	T.cells	Germline
CTACCCATCCTTACCG_Patient3_Tum	1	ZNF217_M410V	Macrophages	Germline
TTCCTCTCACATAACC_Patient3_Om	1	ZNF217_M410V	T.cells	Germline
AGACAAACATACTTTC_Patient3_Tum	1	ZNF217_M410V	T.cells	Germline
