# Supplementary material for: Detection of isoforms and genomic alterations by high-throughput full-length single-cell RNA sequencing in ovarian cancer
Source: Nat Commun. 2023 Nov 27;14:7780. doi: 10.1038/s41467-023-43387-9 (PMC10682465; doi:10.1038/s41467-023-43387-9)
Supplement: Supplementary file 5 — Supplementary Dataset 2 [file 41467_2023_43387_MOESM5_ESM.xlsx]

## Sheet: Supplementary Data 2
Supplementary Data 2: Differential gene expression between TME and Distal Mesothelial cells. P-values are derived from a two-sided Fisher's exact test, and p-adj are corrected p-values using the Benjamini-Hochberg correction.
gene	Mesothelial.cells.Distal	Mesothelial.cells.TME	Mesothelial.cells.Distal_Norm	Mesothelial.cells.TME_Norm	p-value	p-adj	Log FC	FC
UBE2C	0	105	0	7.9356e-05	2.34984e-66	4.02053e-64	inf	inf
TPX2	0	54	0	4.08116e-05	1.76855e-34	1.86837e-32	inf	inf
ENSG00000285417	0	37	0	2.79635e-05	7.46946e-24	5.54607e-22	inf	inf
MAL	0	34	0	2.56962e-05	5.60293e-22	3.81799e-20	inf	inf
DPT	179	0	4.20465e-05	0	1.2881e-21	8.41326e-20	-inf	-inf
TSPAN1	0	33	0	2.49404e-05	2.36297e-21	1.5244e-19	inf	inf
TOP2A	0	31	0	2.34289e-05	4.20284e-20	2.5445e-18	inf	inf
KRT17	0	30	0	2.26731e-05	1.7725e-19	1.04891e-17	inf	inf
LINC02672	0	29	0	2.19174e-05	7.47532e-19	4.24798e-17	inf	inf
CLDN6	0	29	0	2.19174e-05	7.47532e-19	4.24798e-17	inf	inf
NMU	0	25	0	1.88943e-05	2.36487e-16	1.20082e-14	inf	inf
TRAF1	0	23	0	1.73827e-05	4.20626e-15	2.01248e-13	inf	inf
OTUD4	101	0	2.37246e-05	0	1.76643e-12	7.02156e-11	-inf	-inf
FCGR2C	68	0	1.5973e-05	0	2.24848e-08	5.8117e-07	-inf	-inf
TENT5B	58	0	1.3624e-05	0	2.13558e-07	4.82991e-06	-inf	-inf
GPX3	56	0	1.31542e-05	0	3.45935e-07	7.63726e-06	-inf	-inf
LOXHD1	40	0	9.39587e-06	0	4.00597e-05	0.000609999	-inf	-inf
SFTPD	36	0	8.45628e-06	0	9.81015e-05	0.00137631	-inf	-inf
TFPI	32	0	7.5167e-06	0	0.000250181	0.00316763	-inf	-inf
LINC01697	32	0	7.5167e-06	0	0.000250181	0.00316763	-inf	-inf
ENSG00000250654	29	0	6.81201e-06	0	0.000650839	0.00728784	-inf	-inf
LINC02696	27	0	6.34221e-06	0	0.00103732	0.0109147	-inf	-inf
IGHA1	26	0	6.10732e-06	0	0.00175408	0.0170648	-inf	-inf
CERS6	23	0	5.40263e-06	0	0.00270672	0.0245854	-inf	-inf
SFRP4	23	0	5.40263e-06	0	0.00270672	0.0245854	-inf	-inf
GLIS3-AS1	23	0	5.40263e-06	0	0.00270672	0.0245854	-inf	-inf
AADACL2	23	0	5.40263e-06	0	0.00270672	0.0245854	-inf	-inf
QTRT2	23	0	5.40263e-06	0	0.00270672	0.0245854	-inf	-inf
LINC01829	24	0	5.63752e-06	0	0.00275297	0.0248763	-inf	-inf
FABP3	22	0	5.16773e-06	0	0.00436227	0.0358197	-inf	-inf
MYOC	21	0	4.93283e-06	0	0.0075618	0.0554298	-inf	-inf
SAA2	1	386	2.34897e-07	0.000291728	1.6577e-239	1.04375e-236	7.12443	1241.94
EPCAM	1	107	2.34897e-07	8.08675e-05	1.09173e-65	1.84784e-63	5.84142	344.268
BGN	4	326	9.39587e-07	0.000246381	2.91098e-196	1.43193e-193	5.5692	262.223
CSF3	1	73	2.34897e-07	5.51713e-05	1.33494e-44	1.75111e-42	5.45905	234.875
CLDN4	4	244	9.39587e-07	0.000184408	1.63703e-145	5.48267e-143	5.27947	196.265
CLDN3	6	315	1.40938e-06	0.000238068	3.80082e-186	1.70939e-183	5.12941	168.917
FDCSP	1	52	2.34897e-07	3.93001e-05	1.27928e-31	1.22044e-29	5.11984	167.308
CLEC3B	655	2	0.000153857	1.51154e-06	2.91546e-73	5.66572e-71	-4.6229	0.00982431
SAA1	89	2699	2.09058e-05	0.00203983	0	0	4.58059	97.5722
NDUFA4L2	1	30	2.34897e-07	2.26731e-05	4.2339e-18	2.28239e-16	4.56979	96.5238
ST14	1	21	2.34897e-07	1.58712e-05	1.27339e-12	5.10038e-11	4.21311	67.5667
CENPF	2	39	4.69794e-07	2.94751e-05	2.03557e-22	1.42408e-20	4.13901	62.7405
MFAP5	201	1	4.72143e-05	7.55771e-07	2.07786e-22	1.44724e-20	-4.13471	0.0160073
LTF	37	641	8.69118e-06	0.000484449	0	0	4.0207	55.7403
CDH2	2	32	4.69794e-07	2.41847e-05	3.31559e-18	1.79968e-16	3.94118	51.4794
TACSTD2	5	73	1.17448e-06	5.51713e-05	1.31197e-39	1.58859e-37	3.84961	46.9749
CFD	2314	17	0.000543551	1.28481e-05	2.08576e-240	1.42748e-237	-3.74493	0.0236373
FAP	2	26	4.69794e-07	1.965e-05	1.26232e-14	5.80997e-13	3.73354	41.827
ELF3	12	155	2.81876e-06	0.000117145	3.43996e-81	7.4176e-79	3.72711	41.5589
VCAN	5	63	1.17448e-06	4.76136e-05	1.15674e-33	1.17473e-31	3.70229	40.54
TES	2	24	4.69794e-07	1.81385e-05	1.93396e-13	8.36331e-12	3.6535	38.6095
SOX17	2	22	4.69794e-07	1.6627e-05	2.92753e-12	1.15206e-10	3.56649	35.3921
CTHRC1	9	94	2.11407e-06	7.10425e-05	3.99001e-48	5.76209e-46	3.51466	33.6046
CD24	5	52	1.17448e-06	3.93001e-05	3.50541e-27	2.87389e-25	3.5104	33.4616
CEMIP	4	40	9.39587e-07	3.02308e-05	4.72069e-21	3.02067e-19	3.47118	32.1746
C7	201	2	4.72143e-05	1.51154e-06	5.35202e-21	3.39702e-19	-3.44157	0.0320145
S100A1	6	52	1.40938e-06	3.93001e-05	2.60067e-26	2.11016e-24	3.32808	27.8847
LCN2	5	41	1.17448e-06	3.09866e-05	8.68192e-21	5.46648e-19	3.27273	26.3832
RASD1	82	1	1.92615e-05	7.55771e-07	6.85369e-09	1.86007e-07	-3.23813	0.0392373
AGR3	4	31	9.39587e-07	2.34289e-05	7.7518e-16	3.83714e-14	3.21629	24.9353
novelGene_10141	142	2	3.33553e-05	1.51154e-06	2.64466e-14	1.20317e-12	-3.09409	0.0453163
HLA-DRA	7	43	1.64428e-06	3.24982e-05	2.09696e-20	1.28939e-18	2.98388	19.7644
PAX8	4	24	9.39587e-07	1.81385e-05	7.27358e-12	2.75224e-10	2.96035	19.3048
IGF1	28	164	6.57711e-06	0.000123946	5.97515e-73	1.14701e-70	2.93625	18.8451
PRR9	69	377	1.62079e-05	0.000284926	2.79506e-162	9.99931e-160	2.86673	17.5795
FABP4	53	1	1.24495e-05	7.55771e-07	1.51386e-05	0.000256233	-2.8017	0.0607068
TYMS	6	29	1.40938e-06	2.19174e-05	2.54838e-13	1.08124e-11	2.74413	15.5511
HBA1	49	1	1.15099e-05	7.55771e-07	3.60381e-05	0.000555064	-2.72323	0.0656625
COL3A1	293	1368	6.88248e-05	0.00103389	0	0	2.70952	15.0221
PI16	48	1	1.1275e-05	7.55771e-07	5.95393e-05	0.000871822	-2.70261	0.0670304
IL24	9	41	2.11407e-06	3.09866e-05	5.54354e-18	2.96806e-16	2.68494	14.6573
IGFBP3	23	102	5.40263e-06	7.70886e-05	2.83816e-42	3.63215e-40	2.65807	14.2687
GDF15	10	44	2.34897e-06	3.32539e-05	5.39946e-19	3.10193e-17	2.6502	14.1568
GLIPR1	5	22	1.17448e-06	1.6627e-05	3.96414e-10	1.24302e-08	2.6502	14.1568
EPHB2	6	26	1.40938e-06	1.965e-05	1.07491e-11	3.96256e-10	2.63493	13.9423
HES1	6	26	1.40938e-06	1.965e-05	1.07491e-11	3.96256e-10	2.63493	13.9423
PRC1	7	30	1.64428e-06	2.26731e-05	2.94881e-13	1.24778e-11	2.62388	13.7891
SNAP25	5	21	1.17448e-06	1.58712e-05	1.36658e-09	4.08845e-08	2.60368	13.5133
CUEDC1	43	1	1.01006e-05	7.55771e-07	0.000137961	0.00187858	-2.59261	0.0748247
PTTG1	24	99	5.63752e-06	7.48213e-05	4.52235e-40	5.51832e-38	2.58566	13.272
CCL20	22	90	5.16773e-06	6.80194e-05	1.84917e-36	2.09409e-34	2.57736	13.1623
MXRA5	11	45	2.58386e-06	3.40097e-05	6.11154e-19	3.49825e-17	2.57736	13.1623
TRDN	41	1	9.63077e-06	7.55771e-07	0.000354653	0.00430092	-2.54498	0.0784746
CHI3L2	11	43	2.58386e-06	3.24982e-05	7.01297e-18	3.71687e-16	2.5319	12.5773
APOA1	16	62	3.75835e-06	4.68578e-05	4.3412e-25	3.34975e-23	2.52314	12.4677
TSPAN14	7	27	1.64428e-06	2.04058e-05	1.16495e-11	4.27445e-10	2.51852	12.4102
RUNDC1	39	1	9.16097e-06	7.55771e-07	0.000538545	0.00616078	-2.49497	0.082499
RGS17P1	38	1	8.92608e-06	7.55771e-07	0.000516509	0.0059476	-2.46899	0.08467
XCL2	38	1	8.92608e-06	7.55771e-07	0.000516509	0.0059476	-2.46899	0.08467
CCN5	150	4	3.52345e-05	3.02308e-06	3.0672e-13	1.28749e-11	-2.45575	0.0857989
MX2	7	25	1.64428e-06	1.88943e-05	1.30457e-10	4.28711e-09	2.44156	11.4909
COL5A1	14	49	3.28855e-06	3.70328e-05	2.18347e-19	1.28246e-17	2.42136	11.2611
SERPINE1	176	612	4.13418e-05	0.000462532	1.42901e-223	8.03357e-221	2.41484	11.188
HLA-DRB5	9	31	2.11407e-06	2.34289e-05	1.10087e-12	4.43192e-11	2.40535	11.0824
RGS5	25	85	5.87242e-06	6.42405e-05	3.4226e-32	3.3672e-30	2.39237	10.9394
SERPINE2	44	149	1.03355e-05	0.00011261	3.71381e-55	5.78803e-53	2.38835	10.8955
C1orf54	69	2	1.62079e-05	1.51154e-06	1.94097e-06	3.79067e-05	-2.37237	0.0932597
TPRG1	26	86	6.10732e-06	6.49963e-05	3.45188e-32	3.37491e-30	2.36484	10.6424
APOE	160	529	3.75835e-05	0.000399803	2.16436e-189	1.0324e-186	2.36441	10.6377
SBSN	10	33	2.34897e-06	2.49404e-05	3.32546e-13	1.38482e-11	2.36251	10.6176
LOX	44	145	1.03355e-05	0.000109587	4.14523e-53	6.33497e-51	2.36114	10.603
KCNMA1	7	23	1.64428e-06	1.73827e-05	1.41381e-09	4.21493e-08	2.35818	10.5717
TOB2	34	1	7.98649e-06	7.55771e-07	0.002086	0.0197925	-2.35777	0.0946312
CDKN2A	13	42	3.05366e-06	3.17424e-05	2.65573e-16	1.34417e-14	2.34131	10.3949
MPP3	31	1	7.2818e-06	7.55771e-07	0.00299451	0.0266459	-2.26539	0.103789
MDK	179	527	4.20465e-05	0.000398291	5.94346e-179	2.462e-176	2.24841	9.47263
LSP1	30	1	7.0469e-06	7.55771e-07	0.00478394	0.0387167	-2.23261	0.107249
HBB	30	1	7.0469e-06	7.55771e-07	0.00478394	0.0387167	-2.23261	0.107249
ENSG00000277971	30	1	7.0469e-06	7.55771e-07	0.00478394	0.0387167	-2.23261	0.107249
ADAMTS4	30	1	7.0469e-06	7.55771e-07	0.00478394	0.0387167	-2.23261	0.107249
SLC8A1	30	1	7.0469e-06	7.55771e-07	0.00478394	0.0387167	-2.23261	0.107249
COL1A1	137	386	3.21809e-05	0.000291728	8.2071e-129	2.5331e-126	2.20445	9.06525
ENSG00000279662	29	1	6.81201e-06	7.55771e-07	0.00463645	0.037756	-2.1987	0.110947
SLC16A3	15	41	3.52345e-06	3.09866e-05	7.43825e-15	3.48469e-13	2.17411	8.79439
KLHL21	28	1	6.57711e-06	7.55771e-07	0.00728313	0.0538234	-2.16361	0.114909
ASPN	28	1	6.57711e-06	7.55771e-07	0.00728313	0.0538234	-2.16361	0.114909
ENSG00000264668	28	1	6.57711e-06	7.55771e-07	0.00728313	0.0538234	-2.16361	0.114909
C1QTNF3	28	1	6.57711e-06	7.55771e-07	0.00728313	0.0538234	-2.16361	0.114909
CXXC5	27	73	6.34221e-06	5.51713e-05	3.41126e-25	2.64516e-23	2.16321	8.69906
APOC1	46	123	1.08053e-05	9.29598e-05	3.73069e-41	4.6607e-39	2.15214	8.60321
LINC02473	9	24	2.11407e-06	1.81385e-05	3.7826e-09	1.06135e-07	2.14942	8.57989
ANGPTL4	196	517	4.60398e-05	0.000390734	3.25103e-166	1.1901e-163	2.13852	8.48687
CXCL12	33	87	7.75159e-06	6.57521e-05	2.28541e-29	2.03246e-27	2.13799	8.4824
SPON1	22	58	5.16773e-06	4.38347e-05	4.43999e-20	2.67778e-18	2.13799	8.4824
F5	11	29	2.58386e-06	2.19174e-05	9.91653e-11	3.32827e-09	2.13799	8.4824
GMEB1	27	1	6.34221e-06	7.55771e-07	0.00719186	0.0534248	-2.12724	0.119165
MATN4	27	1	6.34221e-06	7.55771e-07	0.00719186	0.0534248	-2.12724	0.119165
TFAP4	27	1	6.34221e-06	7.55771e-07	0.00719186	0.0534248	-2.12724	0.119165
GZMA	27	1	6.34221e-06	7.55771e-07	0.00719186	0.0534248	-2.12724	0.119165
ENSG00000280087	10	26	2.34897e-06	1.965e-05	1.07325e-09	3.23641e-08	2.1241	8.3654
EML1	52	2	1.22146e-05	1.51154e-06	0.0001485	0.00200819	-2.0895	0.123748
CAPN15	26	1	6.10732e-06	7.55771e-07	0.0111177	0.075563	-2.0895	0.123748
OASL	10	25	2.34897e-06	1.88943e-05	3.28479e-09	9.31636e-08	2.08488	8.04365
DKK1	28	68	6.57711e-06	5.13924e-05	2.40883e-22	1.67037e-20	2.0559	7.81383
LTBP2	14	34	3.28855e-06	2.56962e-05	6.96663e-12	2.64245e-10	2.0559	7.81383
MMD	14	34	3.28855e-06	2.56962e-05	6.96663e-12	2.64245e-10	2.0559	7.81383
ENSG00000254859	25	1	5.87242e-06	7.55771e-07	0.0180644	0.107872	-2.05028	0.128698
IFNG	25	1	5.87242e-06	7.55771e-07	0.0180644	0.107872	-2.05028	0.128698
PPP1R1B	25	1	5.87242e-06	7.55771e-07	0.0180644	0.107872	-2.05028	0.128698
SERPINE3	25	1	5.87242e-06	7.55771e-07	0.0180644	0.107872	-2.05028	0.128698
SPRY2	25	1	5.87242e-06	7.55771e-07	0.0180644	0.107872	-2.05028	0.128698
ENPP2	22	53	5.16773e-06	4.00559e-05	1.14261e-17	6.01535e-16	2.04784	7.75115
RFLNA	10	24	2.34897e-06	1.81385e-05	9.94688e-09	2.6583e-07	2.04406	7.7219
ASRGL1	16	38	3.75835e-06	2.87193e-05	5.6266e-13	2.30647e-11	2.03359	7.64147
ARSI	9	21	2.11407e-06	1.58712e-05	1.07014e-07	2.54458e-06	2.01589	7.50741
IL23A	21	49	4.93283e-06	3.70328e-05	3.55233e-16	1.78649e-14	2.01589	7.50741
novelGene_ENSG00000248388	24	1	5.63752e-06	7.55771e-07	0.0170037	0.103222	-2.00946	0.134061
ENSG00000229196	24	1	5.63752e-06	7.55771e-07	0.0170037	0.103222	-2.00946	0.134061
TENT5C	24	1	5.63752e-06	7.55771e-07	0.0170037	0.103222	-2.00946	0.134061
CRABP2	41	95	9.63077e-06	7.17983e-05	7.7323e-30	6.99506e-28	2.0089	7.45509
APOD	659	28	0.000154797	2.11616e-05	1.04356e-45	1.42841e-43	-1.98993	0.136705
RUNX1	19	43	4.46304e-06	3.24982e-05	3.83058e-14	1.72771e-12	1.98535	7.28162
CXCL6	243	543	5.70799e-05	0.000410384	5.2436e-159	1.83421e-156	1.97264	7.18963
SNORD3B-1	23	1	5.40263e-06	7.55771e-07	0.0271942	0.146146	-1.9669	0.13989
SH3BGR	23	1	5.40263e-06	7.55771e-07	0.0271942	0.146146	-1.9669	0.13989
MUC12	10	22	2.34897e-06	1.6627e-05	8.80773e-08	2.11992e-06	1.95705	7.07841
EGFL6	290	637	6.81201e-05	0.000481426	2.89646e-184	1.23225e-181	1.95548	7.06732
ENSG00000280143	68	3	1.5973e-05	2.26731e-06	1.66641e-05	0.000277282	-1.9523	0.141947
PIEZO2	27	59	6.34221e-06	4.45905e-05	1.65552e-18	9.24095e-17	1.95029	7.03075
MMP14	13	28	3.05366e-06	2.11616e-05	1.90835e-09	5.5423e-08	1.93585	6.92991
DDI2	22	1	5.16773e-06	7.55771e-07	0.0260327	0.142285	-1.92245	0.146248
SNHG21	22	1	5.16773e-06	7.55771e-07	0.0260327	0.142285	-1.92245	0.146248
DCLK2	22	1	5.16773e-06	7.55771e-07	0.0260327	0.142285	-1.92245	0.146248
ENSG00000240695	22	1	5.16773e-06	7.55771e-07	0.0260327	0.142285	-1.92245	0.146248
ENSG00000255027	22	1	5.16773e-06	7.55771e-07	0.0260327	0.142285	-1.92245	0.146248
CD276	10	21	2.34897e-06	1.58712e-05	2.57109e-07	5.78165e-06	1.91053	6.75667
FMO2	65	3	1.52683e-05	2.26731e-06	3.98851e-05	0.000608363	-1.90718	0.148498
PLAT	149	311	3.49996e-05	0.000235045	3.88033e-88	9.11646e-86	1.90444	6.71564
HLA-DRB1	49	102	1.15099e-05	7.70886e-05	5.30085e-30	4.82316e-28	1.90174	6.69757
LMNB1	13	27	3.05366e-06	2.04058e-05	5.52696e-09	1.52098e-07	1.89948	6.68242
CXCL1	847	1750	0.000198958	0.0013226	0	0	1.89426	6.64765
CD74	127	262	2.98319e-05	0.000198012	5.40659e-74	1.07728e-71	1.89275	6.6376
CXCL10	51	104	1.19797e-05	7.86002e-05	3.53797e-30	3.27595e-28	1.88116	6.5611
BCL9L	21	1	4.93283e-06	7.55771e-07	0.0410087	0.197105	-1.87593	0.153212
ZNF292	21	1	4.93283e-06	7.55771e-07	0.0410087	0.197105	-1.87593	0.153212
LONRF3	21	1	4.93283e-06	7.55771e-07	0.0410087	0.197105	-1.87593	0.153212
NPB	21	1	4.93283e-06	7.55771e-07	0.0410087	0.197105	-1.87593	0.153212
ENSG00000255517	21	1	4.93283e-06	7.55771e-07	0.0410087	0.197105	-1.87593	0.153212
TGFBI	39	79	9.16097e-06	5.97059e-05	3.295e-23	2.36834e-21	1.87448	6.51742
FN1	318	642	7.46972e-05	0.000485205	4.54637e-176	1.83499e-173	1.87113	6.49563
PRPH	83	4	1.94964e-05	3.02308e-06	3.03524e-06	5.71504e-05	-1.86395	0.155058
PXDN	31	61	7.2818e-06	4.6102e-05	5.96296e-18	3.18179e-16	1.84548	6.33113
TNC	15	29	3.52345e-06	2.19174e-05	3.50018e-09	9.85623e-08	1.82784	6.22042
CDKN3	13	25	3.05366e-06	1.88943e-05	4.47914e-08	1.11737e-06	1.82252	6.18742
SMIM3	12	23	2.81876e-06	1.73827e-05	1.60885e-07	3.72974e-06	1.81918	6.1668
CADM3	33	63	7.75159e-06	4.76136e-05	3.79316e-18	2.05183e-16	1.81522	6.14242
RSAD2	11	21	2.58386e-06	1.58712e-05	5.79806e-07	1.23334e-05	1.81522	6.14242
C11orf96	107	204	2.5134e-05	0.000154177	4.0796e-55	6.29578e-53	1.81388	6.13422
IFIT3	46	87	1.08053e-05	6.57521e-05	2.50593e-24	1.87838e-22	1.80586	6.0852
CBFB	39	2	9.16097e-06	1.51154e-06	0.00266712	0.0243239	-1.80182	0.164998
SPON2	57	107	1.33891e-05	8.08675e-05	2.08298e-29	1.86297e-27	1.79837	6.03979
TMEM132A	16	30	3.75835e-06	2.26731e-05	2.74656e-09	7.83218e-08	1.7972	6.03274
ATP6V0E2	58	3	1.3624e-05	2.26731e-06	0.00012808	0.00175466	-1.79324	0.16642
CHI3L1	419	782	9.84218e-05	0.000591013	6.49606e-203	3.40848e-200	1.79258	6.0049
NEK6	20	37	4.69794e-06	2.79635e-05	4.80568e-11	1.64807e-09	1.78378	5.9523
RAPGEF3	57	3	1.33891e-05	2.26731e-06	0.00019289	0.00252182	-1.77585	0.16934
NTM	38	2	8.92608e-06	1.51154e-06	0.00263089	0.0240662	-1.77585	0.16934
IL1R1	76	138	1.78522e-05	0.000104296	1.29084e-36	1.4724e-34	1.76511	5.84223
MSC	26	47	6.10732e-06	3.55212e-05	1.89632e-13	8.22312e-12	1.76064	5.81618
WFDC2	1257	2257	0.000295265	0.00170578	0	0	1.7539	5.77709
FNDC1	14	25	3.28855e-06	1.88943e-05	9.65112e-08	2.3123e-06	1.74841	5.74546
CCL3-AS1	166	9	3.89929e-05	6.80194e-06	5.05736e-11	1.73061e-09	-1.74617	0.174441
BCAT1	27	48	6.34221e-06	3.6277e-05	1.4741e-13	6.42766e-12	1.74396	5.71993
TNNT1	349	19	8.1979e-05	1.43597e-05	9.40032e-22	6.16543e-20	-1.74204	0.175163
ALKAL2	127	7	2.98319e-05	5.2904e-06	1.75507e-08	4.57394e-07	-1.72968	0.17734
SFRP2	126	7	2.9597e-05	5.2904e-06	1.65699e-08	4.34712e-07	-1.72178	0.178748
CERS3-AS1	36	2	8.45628e-06	1.51154e-06	0.00629898	0.0480855	-1.72178	0.178748
AREG	1131	63	0.000265668	4.76136e-05	6.10467e-67	1.05597e-64	-1.71913	0.179222
CA12	26	45	6.10732e-06	3.40097e-05	1.39931e-12	5.59047e-11	1.71716	5.56868
RGCC	71	122	1.66777e-05	9.22041e-05	2.4938e-31	2.36475e-29	1.70993	5.52859
CXCL3	609	1041	0.000143052	0.000786758	1.19737e-252	8.97511e-250	1.70471	5.4998
CNPPD1	35	2	8.22139e-06	1.51154e-06	0.0059456	0.0457428	-1.69361	0.183855
CD244	35	2	8.22139e-06	1.51154e-06	0.0059456	0.0457428	-1.69361	0.183855
AGRN	31	52	7.2818e-06	3.93001e-05	5.1813e-14	2.32361e-12	1.68585	5.39703
RNF24	52	3	1.22146e-05	2.26731e-06	0.000658057	0.00735165	-1.68404	0.185623
COL5A2	67	112	1.57381e-05	8.46464e-05	2.5035e-28	2.13014e-26	1.6824	5.37844
ACTA2	142	237	3.33553e-05	0.000179118	5.70709e-58	9.35785e-56	1.68083	5.36999
IFI27	437	727	0.00010265	0.000549446	1.92078e-173	7.3744e-171	1.67759	5.35262
SPARC	1190	1956	0.000279527	0.00147829	0	0	1.66554	5.28853
ITIH5	14	23	3.28855e-06	1.73827e-05	7.06154e-07	1.49002e-05	1.66503	5.28583
TLE2	85	5	1.99662e-05	3.77886e-06	8.74224e-06	0.0001541	-1.66462	0.189262
ZFPM2	34	2	7.98649e-06	1.51154e-06	0.0092738	0.0660239	-1.66462	0.189262
CXCL8	486	789	0.00011416	0.000596303	1.74876e-184	7.64643e-182	1.65315	5.22341
SGCD	13	21	3.05366e-06	1.58712e-05	2.50761e-06	4.77873e-05	1.64817	5.19744
PICSAR	20	32	4.69794e-06	2.41847e-05	6.87014e-09	1.86132e-07	1.6386	5.14794
GASAL1	33	2	7.75159e-06	1.51154e-06	0.00887698	0.0636305	-1.63477	0.194998
SCN1B	17	27	3.99325e-06	2.04058e-05	1.12434e-07	2.66942e-06	1.63122	5.11008
FBLN1	480	747	0.00011275	0.000564561	6.66892e-169	2.49941e-166	1.61087	5.00717
SPRR2F	51	79	1.19797e-05	5.97059e-05	2.45778e-19	1.43821e-17	1.60621	4.98391
PDE8A	48	3	1.1275e-05	2.26731e-06	0.00142581	0.0143044	-1.604	0.201091
GLI3	32	2	7.5167e-06	1.51154e-06	0.0136566	0.0866457	-1.604	0.201091
ITLN1	52299	3291	0.0122849	0.00248724	0	0	-1.59719	0.202464
FSCN1	32	49	7.5167e-06	3.70328e-05	1.84269e-12	7.30625e-11	1.59468	4.92674
FHL2	35	53	8.22139e-06	4.00559e-05	3.00826e-13	1.26952e-11	1.58354	4.87215
AK4	47	3	1.10401e-05	2.26731e-06	0.00142015	0.0142567	-1.58294	0.20537
LAMA2	47	3	1.10401e-05	2.26731e-06	0.00142015	0.0142567	-1.58294	0.20537
FAM20A	26	39	6.10732e-06	2.94751e-05	4.62007e-10	1.44009e-08	1.57406	4.82619
DLK2	31	2	7.2818e-06	1.51154e-06	0.0132409	0.0847824	-1.57225	0.207578
CLDN7	39	58	9.16097e-06	4.38347e-05	3.66798e-14	1.65913e-12	1.56547	4.78494
STK17B	29	43	6.81201e-06	3.24982e-05	7.44186e-11	2.51378e-09	1.5625	4.77072
ISG15	831	1224	0.000195199	0.000925064	8.55589e-263	7.08833e-260	1.55584	4.73908
IRF2BP2	17	25	3.99325e-06	1.88943e-05	7.54741e-07	1.58194e-05	1.55425	4.73156
TVP23A	15	22	3.52345e-06	1.6627e-05	3.57245e-06	6.63135e-05	1.55158	4.71894
LOXL1	33	48	7.75159e-06	3.6277e-05	8.9157e-12	3.34148e-10	1.54329	4.67994
COL6A6	30	2	7.0469e-06	1.51154e-06	0.0201015	0.116212	-1.53946	0.214497
BRF1	30	2	7.0469e-06	1.51154e-06	0.0201015	0.116212	-1.53946	0.214497
HBA2	44	3	1.03355e-05	2.26731e-06	0.00308966	0.0273534	-1.51699	0.219372
H19	118	167	2.77178e-05	0.000126214	3.0999e-36	3.46067e-34	1.5159	4.55352
MYLK	46	65	1.08053e-05	4.91251e-05	4.56539e-15	2.17769e-13	1.51434	4.54641
CTSB	301	422	7.07039e-05	0.000318935	4.74807e-88	1.09911e-85	1.50649	4.51086
CTSV	29	2	6.81201e-06	1.51154e-06	0.0197156	0.114447	-1.50556	0.221894
NPAS1	29	2	6.81201e-06	1.51154e-06	0.0197156	0.114447	-1.50556	0.221894
WIPI1	15	21	3.52345e-06	1.58712e-05	9.05584e-06	0.000158387	1.50506	4.50444
ENSG00000283178	25	35	5.87242e-06	2.6452e-05	1.00858e-08	2.69085e-07	1.50506	4.50444
CD52	43	3	1.01006e-05	2.26731e-06	0.00469969	0.0381723	-1.494	0.224474
TNFAIP6	62	84	1.45636e-05	6.34848e-05	2.35135e-18	1.28516e-16	1.47227	4.35914
C1QL1	112	8	2.63084e-05	6.04617e-06	1.42245e-06	2.84146e-05	-1.47047	0.229819
ENSG00000251623	70	5	1.64428e-05	3.77886e-06	0.000186109	0.00244129	-1.47047	0.229819
TOPORS	28	2	6.57711e-06	1.51154e-06	0.0295523	0.155371	-1.47047	0.229819
SCIN	28	2	6.57711e-06	1.51154e-06	0.0295523	0.155371	-1.47047	0.229819
CD69	28	2	6.57711e-06	1.51154e-06	0.0295523	0.155371	-1.47047	0.229819
novelGene_16310	28	2	6.57711e-06	1.51154e-06	0.0295523	0.155371	-1.47047	0.229819
USP18	23	31	5.40263e-06	2.34289e-05	1.15688e-07	2.74253e-06	1.46709	4.33658
ENSG00000202198	152	11	3.57043e-05	8.31348e-06	1.67781e-08	4.38711e-07	-1.45739	0.232843
SMYD3	27	36	6.34221e-06	2.72078e-05	1.33038e-08	3.51958e-07	1.45627	4.28995
CD248	85	113	1.99662e-05	8.54021e-05	1.51315e-23	1.10784e-21	1.45333	4.27733
NPY1R	41	3	9.63077e-06	2.26731e-06	0.00682524	0.0513067	-1.44637	0.235424
IRF7	19	25	4.46304e-06	1.88943e-05	2.50191e-06	4.77365e-05	1.44303	4.2335
PARD6A	81	6	1.90266e-05	4.53463e-06	6.782e-05	0.00098665	-1.4341	0.23833
PLA2G15	27	2	6.34221e-06	1.51154e-06	0.0292797	0.15425	-1.4341	0.23833
CCNT1	27	2	6.34221e-06	1.51154e-06	0.0292797	0.15425	-1.4341	0.23833
TYW1B	27	2	6.34221e-06	1.51154e-06	0.0292797	0.15425	-1.4341	0.23833
SLC49A3	24	31	5.63752e-06	2.34289e-05	2.04718e-07	4.63663e-06	1.42453	4.15589
SEC14L2	24	31	5.63752e-06	2.34289e-05	2.04718e-07	4.63663e-06	1.42453	4.15589
PRXL2A	38	49	8.92608e-06	3.70328e-05	6.96093e-11	2.35639e-09	1.42283	4.14883
STAT2	45	58	1.05704e-05	4.38347e-05	2.10262e-12	8.31592e-11	1.42237	4.14695
STK11IP	40	3	9.39587e-06	2.26731e-06	0.00666823	0.0503186	-1.42167	0.24131
BACH2	40	3	9.39587e-06	2.26731e-06	0.00666823	0.0503186	-1.42167	0.24131
LGALSL	40	3	9.39587e-06	2.26731e-06	0.00666823	0.0503186	-1.42167	0.24131
IFIT1	184	236	4.3221e-05	0.000178362	4.11959e-46	5.73862e-44	1.41749	4.12674
KRT7	402	515	9.44285e-05	0.000389222	2.70215e-98	6.97288e-96	1.41631	4.12187
RIN1	25	32	5.87242e-06	2.41847e-05	1.48218e-07	3.44859e-06	1.41545	4.11835
MFAP2	79	101	1.85568e-05	7.63329e-05	1.27385e-20	7.95702e-19	1.41426	4.11346
EGLN3	224	17	5.26169e-05	1.28481e-05	1.10902e-11	4.07876e-10	-1.40984	0.244182
SNAI2	22	28	5.16773e-06	2.11616e-05	9.43609e-07	1.95182e-05	1.40975	4.09495
CEBPG	79	6	1.85568e-05	4.53463e-06	9.77079e-05	0.00137323	-1.4091	0.244364
IFI27L1	447	567	0.000104999	0.000428522	6.51848e-107	1.83228e-104	1.40639	4.08121
MMP2	131	166	3.07715e-05	0.000125458	1.50483e-32	1.50876e-30	1.40538	4.07709
THBS2	42	53	9.86566e-06	4.00559e-05	2.63069e-11	9.28467e-10	1.40121	4.06013
ADAMTS9-AS2	39	3	9.16097e-06	2.26731e-06	0.00990081	0.069554	-1.39636	0.247497
HCG18	26	2	6.10732e-06	1.51154e-06	0.0433567	0.203925	-1.39636	0.247497
RNF208	26	2	6.10732e-06	1.51154e-06	0.0433567	0.203925	-1.39636	0.247497
FST	59	74	1.38589e-05	5.59271e-05	3.00698e-15	1.4564e-13	1.39512	4.03546
TNFRSF21	56	69	1.31542e-05	5.21482e-05	4.20232e-14	1.88997e-12	1.37735	3.96437
IGHG2	51	4	1.19797e-05	3.02308e-06	0.00231366	0.021691	-1.37694	0.25235
IGFL2	31	38	7.2818e-06	2.87193e-05	2.88924e-08	7.37107e-07	1.37219	3.94398
KLK10	278	22	6.53013e-05	1.6627e-05	1.2588e-13	5.53484e-12	-1.36799	0.254619
GFRA1	75	6	1.76173e-05	4.53463e-06	0.000202614	0.0026293	-1.35714	0.257397
RAB33A	25	2	5.87242e-06	1.51154e-06	0.0433286	0.203925	-1.35714	0.257397
novelGene_9832	25	2	5.87242e-06	1.51154e-06	0.0433286	0.203925	-1.35714	0.257397
ALG12	25	2	5.87242e-06	1.51154e-06	0.0433286	0.203925	-1.35714	0.257397
ST3GAL3	25	2	5.87242e-06	1.51154e-06	0.0433286	0.203925	-1.35714	0.257397
TNK1	25	2	5.87242e-06	1.51154e-06	0.0433286	0.203925	-1.35714	0.257397
ENTPD4	25	2	5.87242e-06	1.51154e-06	0.0433286	0.203925	-1.35714	0.257397
FSTL3	68	82	1.5973e-05	6.19732e-05	4.78894e-16	2.3931e-14	1.3558	3.87988
P3H1	34	41	7.98649e-06	3.09866e-05	9.47648e-09	2.54121e-07	1.3558	3.87988
PRELP	212	17	4.97981e-05	1.28481e-05	1.40788e-10	4.5978e-09	-1.35478	0.258004
SLC2A3	87	7	2.0436e-05	5.2904e-06	5.10569e-05	0.000756767	-1.35141	0.258876
HELZ2	25	30	5.87242e-06	2.26731e-05	1.17789e-06	2.38933e-05	1.35091	3.86095
ENSG00000237927	49	4	1.15099e-05	3.02308e-06	0.00335985	0.029075	-1.33693	0.26265
ZNF584	49	4	1.15099e-05	3.02308e-06	0.00335985	0.029075	-1.33693	0.26265
PI3	22	26	5.16773e-06	1.965e-05	7.57256e-06	0.000134117	1.33565	3.80245
PKDCC	23	27	5.40263e-06	2.04058e-05	5.11483e-06	9.27564e-05	1.32893	3.77702
IGFBP2	165	192	3.8758e-05	0.000145108	3.95799e-34	4.12601e-32	1.32014	3.74395
THY1	222	258	5.21471e-05	0.000194989	3.01162e-45	4.01745e-43	1.31887	3.73921
MT1A	2453	204	0.000576202	0.000154177	3.72119e-105	1.00992e-102	-1.31835	0.267575
IL1RL1	31	36	7.2818e-06	2.72078e-05	1.27901e-07	3.01843e-06	1.31812	3.73641
GADD45G	565	47	0.000132717	3.55212e-05	2.17384e-25	1.70989e-23	-1.31809	0.267647
IFI6	2399	2784	0.000563517	0.00210407	0	0	1.31743	3.73381
PPM1N	48	4	1.1275e-05	3.02308e-06	0.00491262	0.0394544	-1.31631	0.268122
PRR34-AS1	48	4	1.1275e-05	3.02308e-06	0.00491262	0.0394544	-1.31631	0.268122
URGCP	24	2	5.63752e-06	1.51154e-06	0.0634176	0.259792	-1.31631	0.268122
TRIM11	24	2	5.63752e-06	1.51154e-06	0.0634176	0.259792	-1.31631	0.268122
ASB6	24	2	5.63752e-06	1.51154e-06	0.0634176	0.259792	-1.31631	0.268122
ZNF295-AS1	24	2	5.63752e-06	1.51154e-06	0.0634176	0.259792	-1.31631	0.268122
ENSG00000275807	24	2	5.63752e-06	1.51154e-06	0.0634176	0.259792	-1.31631	0.268122
RPA4	24	2	5.63752e-06	1.51154e-06	0.0634176	0.259792	-1.31631	0.268122
MPPED2-AS1	24	2	5.63752e-06	1.51154e-06	0.0634176	0.259792	-1.31631	0.268122
LERFS	24	2	5.63752e-06	1.51154e-06	0.0634176	0.259792	-1.31631	0.268122
FILIP1	24	2	5.63752e-06	1.51154e-06	0.0634176	0.259792	-1.31631	0.268122
ENSG00000253978	24	2	5.63752e-06	1.51154e-06	0.0634176	0.259792	-1.31631	0.268122
GNB1L	24	2	5.63752e-06	1.51154e-06	0.0634176	0.259792	-1.31631	0.268122
PLD6	24	2	5.63752e-06	1.51154e-06	0.0634176	0.259792	-1.31631	0.268122
CRYZ	24	2	5.63752e-06	1.51154e-06	0.0634176	0.259792	-1.31631	0.268122
PCBP1-AS1	24	2	5.63752e-06	1.51154e-06	0.0634176	0.259792	-1.31631	0.268122
CRKL	60	5	1.40938e-05	3.77886e-06	0.00117834	0.0121708	-1.31631	0.268122
R3HDM4	19	22	4.46304e-06	1.6627e-05	4.89587e-05	0.000728411	1.3152	3.72548
PCSK1N	166	192	3.89929e-05	0.000145108	5.17539e-34	5.35959e-32	1.3141	3.7214
DYRK2	20	23	4.69794e-06	1.73827e-05	3.29032e-05	0.000510779	1.30835	3.70008
CDK8	20	23	4.69794e-06	1.73827e-05	3.29032e-05	0.000510779	1.30835	3.70008
COL4A2	67	77	1.57381e-05	5.81944e-05	1.46758e-14	6.73505e-13	1.30771	3.69768
CHGB	83	7	1.94964e-05	5.2904e-06	0.000154854	0.00208197	-1.30434	0.271352
CFC1B	225	19	5.28518e-05	1.43597e-05	1.18932e-10	3.94129e-09	-1.30307	0.271697
RSPO3	130	11	3.05366e-05	8.31348e-06	1.32189e-06	2.65746e-05	-1.30105	0.272247
DAPL1	165	14	3.8758e-05	1.05808e-05	4.78061e-08	1.18693e-06	-1.2983	0.272997
ABL2	44	50	1.03355e-05	3.77886e-05	9.58535e-10	2.9016e-08	1.29643	3.6562
PXN-AS1	47	4	1.10401e-05	3.02308e-06	0.00486828	0.0392781	-1.29526	0.273826
KLF9	82	7	1.92615e-05	5.2904e-06	0.00015036	0.00202812	-1.29222	0.274661
PTGIS	109	123	2.56037e-05	9.29598e-05	6.96083e-22	4.70259e-20	1.28943	3.63071
DUSP5	397	34	9.3254e-05	2.56962e-05	8.82184e-18	4.65989e-16	-1.28898	0.275551
LAMA5	65	73	1.52683e-05	5.51713e-05	1.96148e-13	8.45909e-12	1.28466	3.61346
SEMA3B-AS1	93	8	2.18454e-05	6.04617e-06	5.43924e-05	0.000800926	-1.28457	0.276771
JUP	25	28	5.87242e-06	2.11616e-05	5.03501e-06	9.15197e-05	1.28192	3.60356
HS2ST1	85	95	1.99662e-05	7.17983e-05	6.15748e-17	3.14691e-15	1.27982	3.59599
LY6H	104	9	2.44293e-05	6.80194e-06	1.9797e-05	0.000324272	-1.27857	0.278434
MEST	123	137	2.88923e-05	0.000103541	7.59132e-24	5.61009e-22	1.27639	3.58368
CACNB2	69	6	1.62079e-05	4.53463e-06	0.00060104	0.00680156	-1.27375	0.279779
ENSG00000260772	92	8	2.16105e-05	6.04617e-06	7.95356e-05	0.00114127	-1.27375	0.279779
POM121	46	4	1.08053e-05	3.02308e-06	0.00704434	0.052602	-1.27375	0.279779
ENSG00000274015	23	2	5.40263e-06	1.51154e-06	0.0955044	0.341202	-1.27375	0.279779
TMEM168	23	2	5.40263e-06	1.51154e-06	0.0955044	0.341202	-1.27375	0.279779
ENSG00000250899	23	2	5.40263e-06	1.51154e-06	0.0955044	0.341202	-1.27375	0.279779
INPP5E	23	2	5.40263e-06	1.51154e-06	0.0955044	0.341202	-1.27375	0.279779
RNASEL	23	2	5.40263e-06	1.51154e-06	0.0955044	0.341202	-1.27375	0.279779
PIGB	23	2	5.40263e-06	1.51154e-06	0.0955044	0.341202	-1.27375	0.279779
HLA-DQB1	19	21	4.46304e-06	1.58712e-05	9.7466e-05	0.00137214	1.26868	3.55614
ANOS1	19	21	4.46304e-06	1.58712e-05	9.7466e-05	0.00137214	1.26868	3.55614
MNT	80	7	1.87917e-05	5.2904e-06	0.000215065	0.00276354	-1.26752	0.281528
EMILIN1	21	23	4.93283e-06	1.73827e-05	4.58627e-05	0.000685588	1.25956	3.52389
LINC02232	68	6	1.5973e-05	4.53463e-06	0.000868829	0.00934808	-1.25916	0.283894
WTIP	34	3	7.98649e-06	2.26731e-06	0.0309936	0.16077	-1.25916	0.283894
MYNN	34	3	7.98649e-06	2.26731e-06	0.0309936	0.16077	-1.25916	0.283894
UBE2FP1	34	3	7.98649e-06	2.26731e-06	0.0309936	0.16077	-1.25916	0.283894
ENC1	58	63	1.3624e-05	4.76136e-05	1.97862e-11	7.07851e-10	1.25128	3.49483
OAS1	119	129	2.79527e-05	9.74945e-05	7.94185e-22	5.29715e-20	1.24928	3.48784
PDLIM7	108	117	2.53689e-05	8.84252e-05	5.37063e-20	3.22668e-18	1.24864	3.48558
GPX7	36	39	8.45628e-06	2.94751e-05	1.48245e-07	3.44859e-06	1.24864	3.48558
ENSG00000250064	24	26	5.63752e-06	1.965e-05	1.54083e-05	0.000259204	1.24864	3.48558
FBLIM1	24	26	5.63752e-06	1.965e-05	1.54083e-05	0.000259204	1.24864	3.48558
ODAD2	78	7	1.83219e-05	5.2904e-06	0.000307201	0.0037808	-1.24221	0.288746
WDR83OS	89	8	2.09058e-05	6.04617e-06	0.000110567	0.00154021	-1.2406	0.28921
HBEGF	100	9	2.34897e-05	6.80194e-06	4.00698e-05	0.000609999	-1.23935	0.289571
ADIRF	23501	2126	0.00552031	0.00160677	0	0	-1.23421	0.291065
PKP4	77	7	1.80871e-05	5.2904e-06	0.000440445	0.00517006	-1.2293	0.292496
JADE1	44	4	1.03355e-05	3.02308e-06	0.0100775	0.0704487	-1.2293	0.292496
REEP1	44	4	1.03355e-05	3.02308e-06	0.0100775	0.0704487	-1.2293	0.292496
SPACA3	44	4	1.03355e-05	3.02308e-06	0.0100775	0.0704487	-1.2293	0.292496
ENSG00000257261	44	4	1.03355e-05	3.02308e-06	0.0100775	0.0704487	-1.2293	0.292496
RAD9A	33	3	7.75159e-06	2.26731e-06	0.0298302	0.156032	-1.2293	0.292496
ENSG00000279491	22	2	5.16773e-06	1.51154e-06	0.0923804	0.336133	-1.2293	0.292496
RNLS	22	2	5.16773e-06	1.51154e-06	0.0923804	0.336133	-1.2293	0.292496
COL21A1	22	2	5.16773e-06	1.51154e-06	0.0923804	0.336133	-1.2293	0.292496
C15orf65	22	2	5.16773e-06	1.51154e-06	0.0923804	0.336133	-1.2293	0.292496
C5orf24	22	2	5.16773e-06	1.51154e-06	0.0923804	0.336133	-1.2293	0.292496
PELI2	22	2	5.16773e-06	1.51154e-06	0.0923804	0.336133	-1.2293	0.292496
ADM	802	73	0.000188387	5.51713e-05	2.09596e-32	2.08296e-30	-1.22806	0.292861
ENAH	38	40	8.92608e-06	3.02308e-05	1.42959e-07	3.34372e-06	1.21989	3.3868
F10	87	8	2.0436e-05	6.04617e-06	0.000157352	0.00211338	-1.21787	0.295858
PPIF	64	67	1.50334e-05	5.06367e-05	1.49796e-11	5.43305e-10	1.2144	3.36828
ALOX15	713	66	0.000167481	4.98809e-05	2.01931e-28	1.72749e-26	-1.21123	0.297829
GSAP	54	5	1.26844e-05	3.77886e-06	0.00516101	0.0408444	-1.21095	0.297913
TSPAN8	75	7	1.76173e-05	5.2904e-06	0.000622611	0.00702546	-1.20299	0.300296
SPRING1	64	6	1.50334e-05	4.53463e-06	0.0017471	0.0170074	-1.19853	0.301637
APTR	32	3	7.5167e-06	2.26731e-06	0.0441038	0.204684	-1.19853	0.301637
RELA-DT	32	3	7.5167e-06	2.26731e-06	0.0441038	0.204684	-1.19853	0.301637
TGM2	37	38	8.69118e-06	2.87193e-05	4.21525e-07	9.26708e-06	1.19526	3.30442
CFB	203	208	4.7684e-05	0.0001572	5.70881e-32	5.51303e-30	1.19292	3.29671
LIFR	53	5	1.24495e-05	3.77886e-06	0.00496599	0.0398012	-1.19226	0.303534
MYO1D	53	5	1.24495e-05	3.77886e-06	0.00496599	0.0398012	-1.19226	0.303534
SLCO4A1	42	4	9.86566e-06	3.02308e-06	0.0143752	0.0900796	-1.18278	0.306425
GARS1-DT	21	2	4.93283e-06	1.51154e-06	0.137257	0.433339	-1.18278	0.306425
FBXL13	21	2	4.93283e-06	1.51154e-06	0.137257	0.433339	-1.18278	0.306425
FAM86C2P	21	2	4.93283e-06	1.51154e-06	0.137257	0.433339	-1.18278	0.306425
ZFP82	21	2	4.93283e-06	1.51154e-06	0.137257	0.433339	-1.18278	0.306425
C12orf66	21	2	4.93283e-06	1.51154e-06	0.137257	0.433339	-1.18278	0.306425
FPGT	21	2	4.93283e-06	1.51154e-06	0.137257	0.433339	-1.18278	0.306425
METTL14	21	2	4.93283e-06	1.51154e-06	0.137257	0.433339	-1.18278	0.306425
C6orf62	88	89	2.06709e-05	6.72636e-05	2.42757e-14	1.11083e-12	1.17989	3.25402
SEPTIN1	115	11	2.70131e-05	8.31348e-06	2.13779e-05	0.000347276	-1.17844	0.307757
HSPB2-C11orf52	52	5	1.22146e-05	3.77886e-06	0.00725904	0.0537969	-1.17321	0.309371
ENSG00000261026	52	5	1.22146e-05	3.77886e-06	0.00725904	0.0537969	-1.17321	0.309371
OPLAH	83	8	1.94964e-05	6.04617e-06	0.000459993	0.00537147	-1.17081	0.310117
TENT2	21	21	4.93283e-06	1.58712e-05	0.000203628	0.00264029	1.16859	3.21746
IFI44	72	72	1.69126e-05	5.44155e-05	9.34751e-12	3.49499e-10	1.16859	3.21746
HELLPAR	44	44	1.03355e-05	3.32539e-05	9.73446e-08	2.32519e-06	1.16859	3.21746
CASC15	40	40	9.39587e-06	3.02308e-05	4.33684e-07	9.4946e-06	1.16859	3.21746
FNBP1L	38	38	8.92608e-06	2.87193e-05	9.42738e-07	1.95182e-05	1.16859	3.21746
CD68	37	37	8.69118e-06	2.79635e-05	1.40096e-06	2.80211e-05	1.16859	3.21746
ABHD11	29	29	6.81201e-06	2.19174e-05	1.52995e-05	0.000258124	1.16859	3.21746
ARPC5	22	22	5.16773e-06	1.6627e-05	0.000234812	0.0029939	1.16859	3.21746
MLYCD	31	3	7.2818e-06	2.26731e-06	0.0427962	0.20308	-1.16678	0.311367
MAPK9	31	3	7.2818e-06	2.26731e-06	0.0427962	0.20308	-1.16678	0.311367
PLOD1	31	3	7.2818e-06	2.26731e-06	0.0427962	0.20308	-1.16678	0.311367
MFSD14A	31	3	7.2818e-06	2.26731e-06	0.0427962	0.20308	-1.16678	0.311367
CFC1	258	25	6.06034e-05	1.88943e-05	1.10828e-10	3.69606e-09	-1.16549	0.311769
PLEKHH2	103	10	2.41944e-05	7.55771e-06	8.49163e-05	0.00120838	-1.16355	0.312375
RETREG1	41	4	9.63077e-06	3.02308e-06	0.0209949	0.120088	-1.15869	0.313899
LINC01985	41	4	9.63077e-06	3.02308e-06	0.0209949	0.120088	-1.15869	0.313899
ENSG00000259827	41	4	9.63077e-06	3.02308e-06	0.0209949	0.120088	-1.15869	0.313899
MOSPD2	41	4	9.63077e-06	3.02308e-06	0.0209949	0.120088	-1.15869	0.313899
MT1H	64	63	1.50334e-05	4.76136e-05	3.43915e-10	1.08488e-08	1.15284	3.16719
S100A11	3120	3066	0.000732878	0.00231719	0	0	1.15113	3.16177
SLC7A5P1	61	6	1.43287e-05	4.53463e-06	0.00358237	0.0306468	-1.15052	0.316472
TCEAL6	61	6	1.43287e-05	4.53463e-06	0.00358237	0.0306468	-1.15052	0.316472
FAM210A	91	9	2.13756e-05	6.80194e-06	0.000225452	0.00288758	-1.14504	0.31821
PLS3	118	115	2.77178e-05	8.69137e-05	2.59979e-17	1.35958e-15	1.14284	3.13566
IDH2	90	87	2.11407e-05	6.57521e-05	2.4223e-13	1.03332e-11	1.13469	3.11021
SLC7A4	50	5	1.17448e-05	3.77886e-06	0.0101856	0.0706307	-1.13399	0.321746
ENTPD3-AS1	50	5	1.17448e-05	3.77886e-06	0.0101856	0.0706307	-1.13399	0.321746
ENSG00000255780	30	3	7.0469e-06	2.26731e-06	0.0625298	0.257935	-1.13399	0.321746
RSPH9	30	3	7.0469e-06	2.26731e-06	0.0625298	0.257935	-1.13399	0.321746
ZCWPW1	30	3	7.0469e-06	2.26731e-06	0.0625298	0.257935	-1.13399	0.321746
NFE2L3	26	25	6.10732e-06	1.88943e-05	9.08546e-05	0.00128842	1.12937	3.09371
DPYSL3	93	89	2.18454e-05	6.72636e-05	1.58897e-13	6.90939e-12	1.12463	3.07907
DHX58	23	22	5.40263e-06	1.6627e-05	0.000283656	0.00351855	1.12414	3.07757
SLC35B2	23	22	5.40263e-06	1.6627e-05	0.000283656	0.00351855	1.12414	3.07757
MAGED4	22	21	5.16773e-06	1.58712e-05	0.000418603	0.00496551	1.12207	3.07121
OSGIN2	79	8	1.85568e-05	6.04617e-06	0.000893559	0.00958794	-1.12141	0.325819
ENSG00000257341	49	5	1.15099e-05	3.77886e-06	0.00994369	0.0698143	-1.11379	0.328312
SECTM1	78	8	1.83219e-05	6.04617e-06	0.000874566	0.00940338	-1.10867	0.329996
AP1B1	39	4	9.16097e-06	3.02308e-06	0.0295299	0.155371	-1.10867	0.329996
PIK3R4	39	4	9.16097e-06	3.02308e-06	0.0295299	0.155371	-1.10867	0.329996
MZT1	34	32	7.98649e-06	2.41847e-05	1.42354e-05	0.00024251	1.10797	3.0282
COL1A2	1052	990	0.000247111	0.000748213	2.69066e-130	8.47075e-128	1.10785	3.02784
HSPH1	525	54	0.000123321	4.08116e-05	4.56145e-19	2.64951e-17	-1.10582	0.330939
SEL1L3	49	46	1.15099e-05	3.47655e-05	1.70841e-07	3.9316e-06	1.10541	3.02047
PCP4	515	53	0.000120972	4.00559e-05	1.2242e-18	6.88216e-17	-1.10528	0.331117
TXNDC5	32	30	7.5167e-06	2.26731e-05	3.06076e-05	0.000479036	1.10405	3.01637
HES4	159	149	3.73486e-05	0.00011261	5.24899e-21	3.34512e-19	1.10363	3.0151
XPO6	97	10	2.2785e-05	7.55771e-06	0.000227828	0.00291547	-1.10353	0.331697
H1-4	31	29	7.2818e-06	2.19174e-05	4.51594e-05	0.000675717	1.1019	3.00988
EFCAB15P	29	3	6.81201e-06	2.26731e-06	0.0611105	0.254201	-1.10009	0.332841
TMEM191C	29	3	6.81201e-06	2.26731e-06	0.0611105	0.254201	-1.10009	0.332841
ABCA3	29	3	6.81201e-06	2.26731e-06	0.0611105	0.254201	-1.10009	0.332841
DSC2	45	42	1.05704e-05	3.17424e-05	7.41697e-07	1.55703e-05	1.0996	3.00296
IL32	55	51	1.29193e-05	3.85443e-05	5.74342e-08	1.41041e-06	1.09308	2.98346
ENSG00000279476	27	25	6.34221e-06	1.88943e-05	0.000123456	0.00169575	1.09163	2.97913
PLPP2	27	25	6.34221e-06	1.88943e-05	0.000123456	0.00169575	1.09163	2.97913
BMP4	153	16	3.59392e-05	1.20923e-05	2.95125e-06	5.56356e-05	-1.08926	0.336466
ENSG00000236924	38	4	8.92608e-06	3.02308e-06	0.028932	0.153236	-1.0827	0.33868
novelGene_16318	38	4	8.92608e-06	3.02308e-06	0.028932	0.153236	-1.0827	0.33868
BMP1	85	78	1.99662e-05	5.89501e-05	2.89228e-11	1.01397e-09	1.08265	2.95249
PKM	628	576	0.000147515	0.000435324	7.11447e-74	1.39986e-71	1.08216	2.95105
METTL22	24	22	5.63752e-06	1.6627e-05	0.000367722	0.00442531	1.08158	2.94934
AQP1	191	175	4.48653e-05	0.00013226	1.27841e-23	9.40347e-22	1.0811	2.94793
RBP7	275	29	6.45966e-05	2.19174e-05	3.13926e-10	9.96273e-09	-1.08088	0.339296
RHOT1	23	21	5.40263e-06	1.58712e-05	0.000532901	0.00610509	1.07762	2.93768
CYTOR	210	191	4.93283e-05	0.000144352	2.18339e-25	1.70989e-23	1.07376	2.92636
STK11	22	20	5.16773e-06	1.51154e-05	0.000775354	0.00842876	1.07328	2.92496
SLC14A2-AS1	47	5	1.10401e-05	3.77886e-06	0.0139995	0.0881819	-1.07212	0.342283
SLC22A18AS	47	5	1.10401e-05	3.77886e-06	0.0139995	0.0881819	-1.07212	0.342283
C1QTNF5	54	49	1.26844e-05	3.70328e-05	1.48445e-07	3.44859e-06	1.07143	2.91955
WDFY3	21	19	4.93283e-06	1.43597e-05	0.0011328	0.0117544	1.06851	2.91104
SERPINB2	1081	978	0.000253923	0.000739144	7.56126e-122	2.20411e-119	1.06846	2.91089
CCDC93	31	28	7.2818e-06	2.11616e-05	7.9931e-05	0.00114381	1.06681	2.90609
TMEM214	31	28	7.2818e-06	2.11616e-05	7.9931e-05	0.00114381	1.06681	2.90609
FCMR	56	6	1.31542e-05	4.53463e-06	0.00687419	0.0515761	-1.065	0.344728
DCAKD	28	3	6.57711e-06	2.26731e-06	0.0882501	0.328155	-1.065	0.344728
DLAT	28	3	6.57711e-06	2.26731e-06	0.0882501	0.328155	-1.065	0.344728
ZNF780B	28	3	6.57711e-06	2.26731e-06	0.0882501	0.328155	-1.065	0.344728
ZNRF2P2	28	3	6.57711e-06	2.26731e-06	0.0882501	0.328155	-1.065	0.344728
SPATA24	28	3	6.57711e-06	2.26731e-06	0.0882501	0.328155	-1.065	0.344728
VAMP7	28	3	6.57711e-06	2.26731e-06	0.0882501	0.328155	-1.065	0.344728
LIG3	28	3	6.57711e-06	2.26731e-06	0.0882501	0.328155	-1.065	0.344728
novelGene_ENSG00000232841	28	3	6.57711e-06	2.26731e-06	0.0882501	0.328155	-1.065	0.344728
TTC28	28	3	6.57711e-06	2.26731e-06	0.0882501	0.328155	-1.065	0.344728
CEBPD	7968	855	0.00187166	0.000646184	2.46425e-253	1.93949e-250	-1.0635	0.345247
GK5	30	27	7.0469e-06	2.04058e-05	0.000116571	0.00161243	1.06323	2.89571
TRMT61A	65	7	1.52683e-05	5.2904e-06	0.00341142	0.0294242	-1.05988	0.346496
MLLT11	29	26	6.81201e-06	1.965e-05	0.000170603	0.00227389	1.05939	2.88462
UNC5B-AS1	501	54	0.000117683	4.08116e-05	2.9566e-17	1.53597e-15	-1.05903	0.346792
EXOSC2	37	4	8.69118e-06	3.02308e-06	0.0413745	0.198439	-1.05603	0.347834
HSPB6	37	4	8.69118e-06	3.02308e-06	0.0413745	0.198439	-1.05603	0.347834
NHLRC3	28	25	6.57711e-06	1.88943e-05	0.000250537	0.00316763	1.05526	2.87273
BACE2	28	25	6.57711e-06	1.88943e-05	0.000250537	0.00316763	1.05526	2.87273
PDLIM4	251	224	5.89591e-05	0.000169293	1.08638e-28	9.44795e-27	1.05479	2.87136
SNORD3A	46	5	1.08053e-05	3.77886e-06	0.0198745	0.115186	-1.05061	0.349724
APLP1	44	39	1.03355e-05	2.94751e-05	3.6372e-06	6.73567e-05	1.04796	2.85184
PKD2	55	6	1.29193e-05	4.53463e-06	0.00970158	0.0684844	-1.04698	0.350996
RNF139	73	8	1.71475e-05	6.04617e-06	0.00238595	0.0222967	-1.04243	0.352598
NIPSNAP1	42	37	9.86566e-06	2.79635e-05	7.4136e-06	0.000131713	1.04184	2.83443
CLUHP3	25	22	5.87242e-06	1.6627e-05	0.000496354	0.00574917	1.04076	2.83137
SLC20A1	309	34	7.25831e-05	2.56962e-05	8.19004e-11	2.76059e-09	-1.03839	0.354025
QSOX1	98	86	2.30199e-05	6.49963e-05	1.21152e-11	4.43502e-10	1.03797	2.82349
LINC02605	276	242	6.48315e-05	0.000182897	3.51955e-30	3.27595e-28	1.03713	2.82111
LHFPL2	48	42	1.1275e-05	3.17424e-05	2.38022e-06	4.5525e-05	1.03506	2.81528
HOXB7	24	21	5.63752e-06	1.58712e-05	0.000710048	0.00791002	1.03506	2.81528
SUSD6	24	21	5.63752e-06	1.58712e-05	0.000710048	0.00791002	1.03506	2.81528
LGALS2	885	98	0.000207884	7.40656e-05	1.98807e-28	1.71007e-26	-1.03203	0.356284
ZNF720	31	27	7.2818e-06	2.04058e-05	0.000146179	0.0019802	1.03044	2.8023
TIMP2	46	40	1.08053e-05	3.02308e-05	5.00801e-06	9.11342e-05	1.02883	2.79779
CCDC74A	23	20	5.40263e-06	1.51154e-05	0.00101862	0.0107395	1.02883	2.79779
RBP4	612	68	0.000143757	5.13924e-05	6.32072e-20	3.78306e-18	-1.02863	0.357496
ATXN1L	63	7	1.47985e-05	5.2904e-06	0.00475533	0.0386043	-1.02863	0.357496
LARP1B	45	5	1.05704e-05	3.77886e-06	0.0196302	0.114064	-1.02863	0.357496
TERF2	27	3	6.34221e-06	2.26731e-06	0.0867737	0.324366	-1.02863	0.357496
ENSG00000254615	27	3	6.34221e-06	2.26731e-06	0.0867737	0.324366	-1.02863	0.357496
ENSG00000269068	27	3	6.34221e-06	2.26731e-06	0.0867737	0.324366	-1.02863	0.357496
AMN	36	4	8.45628e-06	3.02308e-06	0.040769	0.196854	-1.02863	0.357496
IGHMBP2	36	4	8.45628e-06	3.02308e-06	0.040769	0.196854	-1.02863	0.357496
IGF2R	30	26	7.0469e-06	1.965e-05	0.000210452	0.00271731	1.02549	2.78847
C1QTNF1	67	58	1.57381e-05	4.38347e-05	3.52336e-08	8.90229e-07	1.02434	2.78526
ADAMTS7	52	45	1.22146e-05	3.40097e-05	1.02441e-06	2.09419e-05	1.02401	2.78434
ENSG00000286410	188	21	4.41606e-05	1.58712e-05	5.39039e-07	1.15996e-05	-1.02333	0.359397
SPAG4	22	19	5.16773e-06	1.43597e-05	0.00146572	0.0145656	1.02199	2.77872
novelGene_ENSG00000237773	134	15	3.14762e-05	1.13366e-05	2.85653e-05	0.000450097	-1.0212	0.360163
NBL1	173	149	4.06371e-05	0.00011261	1.14495e-18	6.48297e-17	1.01925	2.77111
GSTM5	285	32	6.69456e-05	2.41847e-05	7.64389e-10	2.32283e-08	-1.01816	0.361259
HIF1A	206	177	4.83887e-05	0.000133771	6.89987e-22	4.6815e-20	1.01687	2.76452
ZNF433-AS1	71	8	1.66777e-05	6.04617e-06	0.00329443	0.0286032	-1.01465	0.362531
SLC39A7	21	18	4.93283e-06	1.36039e-05	0.00211587	0.0200156	1.01444	2.75782
TCP11L1	21	18	4.93283e-06	1.36039e-05	0.00211587	0.0200156	1.01444	2.75782
ASL	35	30	8.22139e-06	2.26731e-05	9.73825e-05	0.00137214	1.01444	2.75782
TLR2	28	24	6.57711e-06	1.81385e-05	0.000439965	0.00516828	1.01444	2.75782
GRAMD1A	161	137	3.78184e-05	0.000103541	4.96834e-17	2.54745e-15	1.00717	2.73784
IGFBP7	1200	1021	0.000281876	0.000771642	7.66452e-116	2.19359e-113	1.00705	2.73752
MT3	44	5	1.03355e-05	3.77886e-06	0.02761	0.147876	-1.00616	0.36562
UMAD1	44	5	1.03355e-05	3.77886e-06	0.02761	0.147876	-1.00616	0.36562
NBPF14	33	28	7.75159e-06	2.11616e-05	0.00020797	0.00268773	1.00429	2.72997
SMPD1	33	28	7.75159e-06	2.11616e-05	0.00020797	0.00268773	1.00429	2.72997
PWWP3B	79	9	1.85568e-05	6.80194e-06	0.00233938	0.0219191	-1.00363	0.366546
H4C11	39	33	9.16097e-06	2.49404e-05	3.96986e-05	0.000606107	1.00154	2.72247
NT5C2	26	22	6.10732e-06	1.6627e-05	0.00093026	0.00993434	1.00154	2.72247
ENSG00000287601	35	4	8.22139e-06	3.02308e-06	0.0577063	0.245435	-1.00046	0.36771
ENSG00000249249	35	4	8.22139e-06	3.02308e-06	0.0577063	0.245435	-1.00046	0.36771
PDIA5	58	49	1.3624e-05	3.70328e-05	5.73019e-07	1.22055e-05	0.99997	2.7182
RND3	249	210	5.84893e-05	0.000158712	6.66949e-25	5.07171e-23	0.998247	2.71352
NOP16	157	18	3.68788e-05	1.36039e-05	7.33555e-06	0.000130473	-0.997282	0.368881
PRKG1	87	10	2.0436e-05	7.55771e-06	0.00114301	0.011837	-0.994731	0.369823
CXCL2	2499	2095	0.000587007	0.00158334	3.78174e-230	2.20476e-227	0.992255	2.69731
INHBA	37	31	8.69118e-06	2.34289e-05	8.11241e-05	0.00115773	0.991662	2.69571
SPECC1	37	31	8.69118e-06	2.34289e-05	8.11241e-05	0.00115773	0.991662	2.69571
MED9	26	3	6.10732e-06	2.26731e-06	0.123858	0.408559	-0.990892	0.371245
SPAG1	26	3	6.10732e-06	2.26731e-06	0.123858	0.408559	-0.990892	0.371245
WWP1	26	3	6.10732e-06	2.26731e-06	0.123858	0.408559	-0.990892	0.371245
RYR2	26	3	6.10732e-06	2.26731e-06	0.123858	0.408559	-0.990892	0.371245
CATSPER2P1	26	3	6.10732e-06	2.26731e-06	0.123858	0.408559	-0.990892	0.371245
ARFGEF3	26	3	6.10732e-06	2.26731e-06	0.123858	0.408559	-0.990892	0.371245
TRIM21	26	3	6.10732e-06	2.26731e-06	0.123858	0.408559	-0.990892	0.371245
CA11	277	32	6.50664e-05	2.41847e-05	2.62344e-09	7.49465e-08	-0.989689	0.371692
IGFBP4	728	608	0.000171005	0.000459509	1.00925e-67	1.76518e-65	0.988466	2.68711
MEDAG	1002	116	0.000235367	8.76694e-05	4.42929e-30	4.07727e-28	-0.987571	0.37248
COL4A1	24	20	5.63752e-06	1.51154e-05	0.00198749	0.0189377	0.986271	2.68122
SIK2	24	20	5.63752e-06	1.51154e-05	0.00198749	0.0189377	0.986271	2.68122
WHAMM	86	10	2.02011e-05	7.55771e-06	0.00160394	0.0157459	-0.98317	0.374123
RLIM	43	5	1.01006e-05	3.77886e-06	0.0274004	0.146954	-0.98317	0.374123
PLXNA2	43	5	1.01006e-05	3.77886e-06	0.0274004	0.146954	-0.98317	0.374123
FGF7	146	121	3.42949e-05	9.14483e-05	1.08125e-14	5.00585e-13	0.980776	2.66653
WASL-DT	60	7	1.40938e-05	5.2904e-06	0.0091299	0.0651763	-0.979842	0.37537
LETM2	60	7	1.40938e-05	5.2904e-06	0.0091299	0.0651763	-0.979842	0.37537
ACP2	23	19	5.40263e-06	1.43597e-05	0.00291471	0.0260389	0.977537	2.6579
CDH6	23	19	5.40263e-06	1.43597e-05	0.00291471	0.0260389	0.977537	2.6579
HMBOX1	23	19	5.40263e-06	1.43597e-05	0.00291471	0.0260389	0.977537	2.6579
AP3B1	86	71	2.02011e-05	5.36597e-05	4.41216e-09	1.2336e-07	0.976925	2.65628
HOMER3	63	52	1.47985e-05	3.93001e-05	4.48013e-07	9.76755e-06	0.976701	2.65568
EPGN	63	52	1.47985e-05	3.93001e-05	4.48013e-07	9.76755e-06	0.976701	2.65568
ACTN4	111	13	2.60735e-05	9.82502e-06	0.000284094	0.00351966	-0.975989	0.37682
TMEM8B	307	36	7.21133e-05	2.72078e-05	4.91642e-10	1.52642e-08	-0.974736	0.377292
HLA-K	45	37	1.05704e-05	2.79635e-05	2.17246e-05	0.00035218	0.972848	2.64547
TRIM38	45	37	1.05704e-05	2.79635e-05	2.17246e-05	0.00035218	0.972848	2.64547
TPRG1L	34	4	7.98649e-06	3.02308e-06	0.0571383	0.244074	-0.971474	0.378525
ENSG00000249631	34	4	7.98649e-06	3.02308e-06	0.0571383	0.244074	-0.971474	0.378525
BSDC1	61	50	1.43287e-05	3.77886e-05	9.01968e-07	1.87695e-05	0.969741	2.63726
LBH	93	11	2.18454e-05	8.31348e-06	0.00110232	0.0114532	-0.966112	0.38056
ANKRD28	27	22	6.34221e-06	1.6627e-05	0.00113676	0.01178	0.963798	2.62163
ADPGK	27	22	6.34221e-06	1.6627e-05	0.00113676	0.01178	0.963798	2.62163
SUSD3	118	14	2.77178e-05	1.05808e-05	0.000197084	0.00256601	-0.963035	0.381733
GBE1	59	7	1.38589e-05	5.2904e-06	0.0129042	0.084075	-0.963035	0.381733
CYP39A1	43	35	1.01006e-05	2.6452e-05	4.41148e-05	0.000660714	0.96274	2.61886
CSNK2A2	42	5	9.86566e-06	3.77886e-06	0.0381882	0.18839	-0.959639	0.383031
AQP3	260	31	6.10732e-05	2.34289e-05	1.70875e-08	4.4606e-07	-0.958102	0.38362
LAMA3	42	34	9.86566e-06	2.56962e-05	6.30268e-05	0.000919467	0.957283	2.60461
AMOTL1	21	17	4.93283e-06	1.28481e-05	0.00397929	0.0332372	0.957283	2.60461
SNCA	377	45	8.85561e-05	3.40097e-05	1.24102e-11	4.53247e-10	-0.95699	0.384047
XAF1	47	38	1.10401e-05	2.87193e-05	2.93591e-05	0.00046168	0.956031	2.60135
HDHD3	26	21	6.10732e-06	1.58712e-05	0.00163399	0.0160054	0.955018	2.59872
TCF21	509	61	0.000119562	4.6102e-05	3.46533e-15	1.66812e-13	-0.952982	0.38559
ZC3H3	25	3	5.87242e-06	2.26731e-06	0.122399	0.405191	-0.951671	0.386095
KCTD5	25	3	5.87242e-06	2.26731e-06	0.122399	0.405191	-0.951671	0.386095
ZNF767P	25	3	5.87242e-06	2.26731e-06	0.122399	0.405191	-0.951671	0.386095
novelGene_21342	25	3	5.87242e-06	2.26731e-06	0.122399	0.405191	-0.951671	0.386095
ENSG00000239280	25	3	5.87242e-06	2.26731e-06	0.122399	0.405191	-0.951671	0.386095
COX19	25	3	5.87242e-06	2.26731e-06	0.122399	0.405191	-0.951671	0.386095
PUSL1	75	9	1.76173e-05	6.80194e-06	0.00434808	0.0357219	-0.951671	0.386095
RELB	46	37	1.08053e-05	2.79635e-05	4.24081e-05	0.000636971	0.950869	2.58796
MRTO4	133	16	3.12413e-05	1.20923e-05	9.78475e-05	0.00137397	-0.949168	0.387063
LAPTM4B	65	52	1.52683e-05	3.93001e-05	9.92216e-07	2.03631e-05	0.945449	2.57397
ENSG00000212978	30	24	7.0469e-06	1.81385e-05	0.00105523	0.0110588	0.945449	2.57397
LRRC23	91	11	2.13756e-05	8.31348e-06	0.0014977	0.0148273	-0.944372	0.388924
DUS1L	91	11	2.13756e-05	8.31348e-06	0.0014977	0.0148273	-0.944372	0.388924
CCDC69	91	11	2.13756e-05	8.31348e-06	0.0014977	0.0148273	-0.944372	0.388924
LINC01197	231	28	5.42612e-05	2.11616e-05	1.62805e-07	3.75893e-06	-0.941621	0.389995
RND2	33	4	7.75159e-06	3.02308e-06	0.0800579	0.305131	-0.941621	0.389995
PPP3R1	33	4	7.75159e-06	3.02308e-06	0.0800579	0.305131	-0.941621	0.389995
RINL	33	4	7.75159e-06	3.02308e-06	0.0800579	0.305131	-0.941621	0.389995
ITPRIPL1	33	4	7.75159e-06	3.02308e-06	0.0800579	0.305131	-0.941621	0.389995
EMP1	2773	337	0.000651369	0.000254695	5.02192e-75	1.01346e-72	-0.93901	0.391015
RAC2	123	15	2.88923e-05	1.13366e-05	0.000185658	0.0024374	-0.935542	0.392373
ZNF781	41	5	9.63077e-06	3.77886e-06	0.0380512	0.187881	-0.935542	0.392373
IFNGR1	168	133	3.94627e-05	0.000100518	8.35227e-15	3.88973e-13	0.934977	2.54716
CMTM6	24	19	5.63752e-06	1.43597e-05	0.00339736	0.029319	0.934977	2.54716
TINAGL1	24	19	5.63752e-06	1.43597e-05	0.00339736	0.029319	0.934977	2.54716
JMJD4	24	19	5.63752e-06	1.43597e-05	0.00339736	0.029319	0.934977	2.54716
TRAF3IP1	49	6	1.15099e-05	4.53463e-06	0.0255017	0.139966	-0.931469	0.393975
RNF19A	52	41	1.22146e-05	3.09866e-05	1.46604e-05	0.000248984	0.930921	2.53684
ENSG00000233005	57	7	1.33891e-05	5.2904e-06	0.0175691	0.105798	-0.928549	0.395127
IQCN	28	22	6.57711e-06	1.6627e-05	0.00222548	0.0209643	0.92743	2.528
ENSG00000255513	122	15	2.86574e-05	1.13366e-05	0.000257402	0.00324921	-0.927379	0.395589
BCAR3	121	95	2.84225e-05	7.17983e-05	6.36558e-11	2.1595e-09	0.926679	2.52611
SDCCAG8	65	8	1.52683e-05	6.04617e-06	0.00851601	0.0612942	-0.926353	0.395995
CPXM1	246	193	5.77846e-05	0.000145864	1.52416e-20	9.44559e-19	0.925951	2.52427
HSD17B14	73	9	1.71475e-05	6.80194e-06	0.00590305	0.0455266	-0.924643	0.396673
CEP43	23	18	5.40263e-06	1.36039e-05	0.00491269	0.0394544	0.92347	2.51801
ARHGAP42	23	18	5.40263e-06	1.36039e-05	0.00491269	0.0394544	0.92347	2.51801
ROBO4	81	10	1.90266e-05	7.55771e-06	0.0029248	0.0261141	-0.923272	0.397217
MFGE8	77	60	1.80871e-05	4.53463e-05	2.86592e-07	6.39893e-06	0.919131	2.50711
GJB2	36	28	8.45628e-06	2.11616e-05	0.00055225	0.00629925	0.917278	2.50247
SAR1B	117	91	2.74829e-05	6.87752e-05	2.47403e-10	7.89932e-09	0.917278	2.50247
CDH11	63	49	1.47985e-05	3.70328e-05	3.33923e-06	6.23521e-05	0.917278	2.50247
CASK	27	21	6.34221e-06	1.58712e-05	0.00204973	0.01946	0.917278	2.50247
ARMC9	27	21	6.34221e-06	1.58712e-05	0.00204973	0.01946	0.917278	2.50247
TNFSF13B	94	73	2.20803e-05	5.51713e-05	1.46157e-08	3.85371e-07	0.915757	2.49867
SLPI	12671	9829	0.00297638	0.00742847	0	0	0.914614	2.49581
SH3BGRL3	753	583	0.000176877	0.000440615	2.15565e-57	3.46245e-55	0.912714	2.49107
ZNF208	31	24	7.2818e-06	1.81385e-05	0.00122182	0.0125704	0.912659	2.49094
SREBF1	48	6	1.1275e-05	4.53463e-06	0.0357855	0.178274	-0.910849	0.402183
ENSG00000266538	24	3	5.63752e-06	2.26731e-06	0.172667	0.488753	-0.910849	0.402183
NHSL2	24	3	5.63752e-06	2.26731e-06	0.172667	0.488753	-0.910849	0.402183
PLEKHA6	24	3	5.63752e-06	2.26731e-06	0.172667	0.488753	-0.910849	0.402183
AP1AR	24	3	5.63752e-06	2.26731e-06	0.172667	0.488753	-0.910849	0.402183
CACTIN	24	3	5.63752e-06	2.26731e-06	0.172667	0.488753	-0.910849	0.402183
SCAF8	24	3	5.63752e-06	2.26731e-06	0.172667	0.488753	-0.910849	0.402183
MLXIPL	24	3	5.63752e-06	2.26731e-06	0.172667	0.488753	-0.910849	0.402183
COBL	136	17	3.1946e-05	1.28481e-05	0.000122795	0.00169109	-0.910849	0.402183
NUDT8	72	9	1.69126e-05	6.80194e-06	0.00580845	0.0449512	-0.910849	0.402183
NUFIP1	56	7	1.31542e-05	5.2904e-06	0.0171525	0.10371	-0.910849	0.402183
TCEA3	56	7	1.31542e-05	5.2904e-06	0.0171525	0.10371	-0.910849	0.402183
FRMD6-AS2	56	7	1.31542e-05	5.2904e-06	0.0171525	0.10371	-0.910849	0.402183
LIMCH1	32	4	7.5167e-06	3.02308e-06	0.0795865	0.304071	-0.910849	0.402183
MAGI3	32	4	7.5167e-06	3.02308e-06	0.0795865	0.304071	-0.910849	0.402183
FICD	32	4	7.5167e-06	3.02308e-06	0.0795865	0.304071	-0.910849	0.402183
RN7SL698P	32	4	7.5167e-06	3.02308e-06	0.0795865	0.304071	-0.910849	0.402183
CLEC2D	32	4	7.5167e-06	3.02308e-06	0.0795865	0.304071	-0.910849	0.402183
PRKAG2-AS1	32	4	7.5167e-06	3.02308e-06	0.0795865	0.304071	-0.910849	0.402183
SNHG12	336	42	7.89253e-05	3.17424e-05	6.74463e-10	2.06954e-08	-0.910849	0.402183
SYT4	168	21	3.94627e-05	1.58712e-05	1.58255e-05	0.000264729	-0.910849	0.402183
MED7	22	17	5.16773e-06	1.28481e-05	0.00711507	0.0530546	0.910763	2.48622
MSL3	26	20	6.10732e-06	1.51154e-05	0.0029135	0.0260389	0.906228	2.47497
DIRAS3	207	26	4.86236e-05	1.965e-05	1.46868e-06	2.92639e-05	-0.90603	0.404125
TJP2	549	69	0.000128958	5.21482e-05	3.08004e-15	1.48721e-13	-0.9054	0.40438
SCNM1	34	26	7.98649e-06	1.965e-05	0.000742759	0.00819823	0.900328	2.46041
ECI1	435	55	0.00010218	4.15674e-05	3.0198e-12	1.1854e-10	-0.899421	0.406805
EGFLAM	245	31	5.75497e-05	2.34289e-05	1.85834e-07	4.22718e-06	-0.898679	0.407107
RCAN1	93	71	2.18454e-05	5.36597e-05	3.44095e-08	8.70803e-07	0.898673	2.45634
RRP12	79	10	1.85568e-05	7.55771e-06	0.00397652	0.0332372	-0.89827	0.407273
LRRN4CL	142	18	3.33553e-05	1.36039e-05	8.45003e-05	0.00120373	-0.896863	0.407847
CPNE5	63	8	1.47985e-05	6.04617e-06	0.011605	0.0781328	-0.895101	0.408566
MDM4	25	19	5.87242e-06	1.43597e-05	0.00414753	0.0343222	0.894155	2.44527
SOD3	154	117	3.61741e-05	8.84252e-05	1.74779e-12	6.96505e-11	0.893814	2.44443
NUFIP2	283	36	6.64758e-05	2.72078e-05	2.37601e-08	6.12124e-07	-0.893336	0.409288
LMBR1L	55	7	1.29193e-05	5.2904e-06	0.0238283	0.13235	-0.892831	0.409495
TBC1D1	87	66	2.0436e-05	4.98809e-05	1.62861e-07	3.75893e-06	0.892339	2.44083
ACSS3	33	25	7.75159e-06	1.88943e-05	0.00104806	0.0109984	0.890961	2.43747
RTN1	47	6	1.10401e-05	4.53463e-06	0.0348909	0.174854	-0.889796	0.41074
FOXN3	41	31	9.63077e-06	2.34289e-05	0.000410955	0.00488952	0.889007	2.43271
ABCA5	133	17	3.12413e-05	1.28481e-05	0.000163456	0.00218604	-0.888543	0.411254
TXLNA	86	11	2.02011e-05	8.31348e-06	0.00273141	0.0247811	-0.88786	0.411536
IFI44L	49	37	1.15099e-05	2.79635e-05	0.000104343	0.00145608	0.88769	2.42951
IGF2	53	40	1.24495e-05	3.02308e-05	4.21737e-05	0.000634055	0.88718	2.42827
TXLNG	234	30	5.49658e-05	2.26731e-05	4.75179e-07	1.03333e-05	-0.885531	0.412495
MYO9A	117	15	2.74829e-05	1.13366e-05	0.000457087	0.00534547	-0.885531	0.412495
ENSG00000250934	39	5	9.16097e-06	3.77886e-06	0.0525413	0.232514	-0.885531	0.412495
GRAMD1C	39	5	9.16097e-06	3.77886e-06	0.0525413	0.232514	-0.885531	0.412495
HSD11B1L	39	5	9.16097e-06	3.77886e-06	0.0525413	0.232514	-0.885531	0.412495
SUCLG2	81	61	1.90266e-05	4.6102e-05	4.91025e-07	1.06317e-05	0.885017	2.42303
HERC6	72	54	1.69126e-05	4.08116e-05	2.60427e-06	4.94608e-05	0.88091	2.4131
FARP1	32	24	7.5167e-06	1.81385e-05	0.00148031	0.014692	0.88091	2.4131
FAR1	28	21	6.57711e-06	1.58712e-05	0.0035939	0.0306954	0.88091	2.4131
KLHL28	24	18	5.63752e-06	1.36039e-05	0.00591264	0.0455783	0.88091	2.4131
MPP7	31	4	7.2818e-06	3.02308e-06	0.110385	0.378014	-0.879101	0.415156
TNFSF14	510	66	0.000119797	4.98809e-05	1.15968e-13	5.11333e-12	-0.876164	0.416377
FJX1	54	7	1.26844e-05	5.2904e-06	0.0233622	0.130417	-0.874482	0.417078
SSR1	86	64	2.02011e-05	4.83693e-05	3.61916e-07	7.97888e-06	0.873128	2.39439
DIAPH1	77	10	1.80871e-05	7.55771e-06	0.00538816	0.0423229	-0.872628	0.417852
LYPD3	39	29	9.16097e-06	2.19174e-05	0.000534508	0.00611905	0.872326	2.39247
TNFAIP8	626	465	0.000147045	0.000351434	5.57575e-43	7.19408e-41	0.871279	2.38997
CLIC5	46	6	1.08053e-05	4.53463e-06	0.0485002	0.219759	-0.86829	0.419669
SBF2-AS1	46	6	1.08053e-05	4.53463e-06	0.0485002	0.219759	-0.86829	0.419669
TNPO2	23	3	5.40263e-06	2.26731e-06	0.171313	0.48588	-0.86829	0.419669
AMMECR1L	23	3	5.40263e-06	2.26731e-06	0.171313	0.48588	-0.86829	0.419669
ZNF789	23	3	5.40263e-06	2.26731e-06	0.171313	0.48588	-0.86829	0.419669
FYCO1	23	3	5.40263e-06	2.26731e-06	0.171313	0.48588	-0.86829	0.419669
POLA1	23	3	5.40263e-06	2.26731e-06	0.171313	0.48588	-0.86829	0.419669
MKS1	23	3	5.40263e-06	2.26731e-06	0.171313	0.48588	-0.86829	0.419669
MET	69	9	1.62079e-05	6.80194e-06	0.0107747	0.0736769	-0.86829	0.419669
TOR3A	96	71	2.25501e-05	5.36597e-05	8.20285e-08	1.98343e-06	0.866924	2.37958
HEXIM1	444	58	0.000104294	4.38347e-05	8.05377e-12	3.04015e-10	-0.866789	0.420299
PAM	46	34	1.08053e-05	2.56962e-05	0.000194732	0.00253959	0.866311	2.37812
WASH3P	23	17	5.40263e-06	1.28481e-05	0.0084398	0.0608364	0.866311	2.37812
FAM114A1	61	45	1.43287e-05	3.40097e-05	2.80906e-05	0.000443504	0.864381	2.37354
CTR9	137	18	3.21809e-05	1.36039e-05	0.000204348	0.00264744	-0.861017	0.422732
SNX10	45	33	1.05704e-05	2.49404e-05	0.000272467	0.00340659	0.858437	2.35947
FBXO4	30	22	7.0469e-06	1.6627e-05	0.00296073	0.0263751	0.858437	2.35947
GALNT15	41	30	9.63077e-06	2.26731e-05	0.000647947	0.00726966	0.856218	2.35424
AKAP1	106	14	2.48991e-05	1.05808e-05	0.00119433	0.0123117	-0.855789	0.424948
TM9SF2	89	65	2.09058e-05	4.91251e-05	5.2297e-07	1.12923e-05	0.854343	2.34983
PTGS2	63	46	1.47985e-05	3.47655e-05	2.22706e-05	0.000359919	0.854099	2.34926
UNC93B1	37	27	8.69118e-06	2.04058e-05	0.00105628	0.0110612	0.853511	2.34788
TNFSF12	181	24	4.25163e-05	1.81385e-05	2.36004e-05	0.000377152	-0.851851	0.426625
GPX8	92	67	2.16105e-05	5.06367e-05	3.04505e-07	6.77965e-06	0.851496	2.34315
DUSP23	393	286	9.23144e-05	0.000216151	4.3811e-26	3.53656e-24	0.850775	2.34146
IBTK	33	24	7.75159e-06	1.81385e-05	0.00258218	0.0237558	0.850139	2.33997
GET4	33	24	7.75159e-06	1.81385e-05	0.00258218	0.0237558	0.850139	2.33997
PRIM2	22	16	5.16773e-06	1.20923e-05	0.0120601	0.0801007	0.850139	2.33997
DZIP1L	22	16	5.16773e-06	1.20923e-05	0.0120601	0.0801007	0.850139	2.33997
ENSG00000235859	22	16	5.16773e-06	1.20923e-05	0.0120601	0.0801007	0.850139	2.33997
LGALS3BP	1511	1095	0.000354929	0.000827569	3.8451e-94	9.60725e-92	0.846575	2.33165
DDX28	45	6	1.05704e-05	4.53463e-06	0.0474915	0.216685	-0.846311	0.428995
PPP1R16A	120	16	2.81876e-05	1.20923e-05	0.000569714	0.006475	-0.846311	0.428995
SPA17	75	10	1.76173e-05	7.55771e-06	0.00727446	0.0538234	-0.846311	0.428995
TC2N	30	4	7.0469e-06	3.02308e-06	0.11008	0.377426	-0.846311	0.428995
NPIPA1	30	4	7.0469e-06	3.02308e-06	0.11008	0.377426	-0.846311	0.428995
GLB1L	29	21	6.81201e-06	1.58712e-05	0.00419131	0.0345059	0.845819	2.32989
REEP3	29	21	6.81201e-06	1.58712e-05	0.00419131	0.0345059	0.845819	2.32989
CDH23	29	21	6.81201e-06	1.58712e-05	0.00419131	0.0345059	0.845819	2.32989
SMTN	83	60	1.94964e-05	4.53463e-05	1.57916e-06	3.13067e-05	0.844096	2.32587
IKBIP	83	60	1.94964e-05	4.53463e-05	1.57916e-06	3.13067e-05	0.844096	2.32587
UBE2Z	36	26	8.45628e-06	1.965e-05	0.00148587	0.0147379	0.84317	2.32372
S100A2	54	39	1.26844e-05	2.94751e-05	0.000119658	0.00165078	0.84317	2.32372
URB1-AS1	25	18	5.87242e-06	1.36039e-05	0.0106019	0.0727801	0.840088	2.31657
EZH2	25	18	5.87242e-06	1.36039e-05	0.0106019	0.0727801	0.840088	2.31657
CDK4	132	95	3.10064e-05	7.17983e-05	1.65159e-09	4.89598e-08	0.839667	2.3156
TRPC4AP	82	59	1.92615e-05	4.45905e-05	2.19959e-06	4.24312e-05	0.839411	2.315
SP2-DT	67	9	1.57381e-05	6.80194e-06	0.0144778	0.0905962	-0.838876	0.432196
MCM5	32	23	7.5167e-06	1.73827e-05	0.00367397	0.0310924	0.838351	2.31255
RIPOR3	32	23	7.5167e-06	1.73827e-05	0.00367397	0.0310924	0.838351	2.31255
PIGT	234	168	5.49658e-05	0.00012697	1.33107e-15	6.52722e-14	0.837235	2.30997
DMXL1	78	56	1.83219e-05	4.23232e-05	3.58992e-06	6.65594e-05	0.837235	2.30997
BEX1	104	14	2.44293e-05	1.05808e-05	0.0015988	0.0157193	-0.836741	0.43312
TXNIP	392	281	9.20795e-05	0.000212372	5.52471e-25	4.24217e-23	0.835685	2.30639
ITPR2	81	58	1.90266e-05	4.38347e-05	3.06448e-06	5.7632e-05	0.834586	2.30386
LAMP2	207	148	4.86236e-05	0.000111854	7.39247e-14	3.29646e-12	0.833086	2.30041
HPS6	37	5	8.69118e-06	3.77886e-06	0.099946	0.350078	-0.832888	0.434792
FBRS	37	5	8.69118e-06	3.77886e-06	0.099946	0.350078	-0.832888	0.434792
WIPF2	37	5	8.69118e-06	3.77886e-06	0.099946	0.350078	-0.832888	0.434792
ACSM3	37	5	8.69118e-06	3.77886e-06	0.099946	0.350078	-0.832888	0.434792
RGS3	105	75	2.46642e-05	5.66828e-05	9.71032e-08	2.32295e-06	0.83212	2.29819
CTBP2	49	35	1.15099e-05	2.6452e-05	0.000270566	0.00338647	0.83212	2.29819
PSME4	42	30	9.86566e-06	2.26731e-05	0.000747915	0.00819823	0.83212	2.29819
PITPNA	21	15	4.93283e-06	1.13366e-05	0.0172473	0.104019	0.83212	2.29819
NME5	21	15	4.93283e-06	1.13366e-05	0.0172473	0.104019	0.83212	2.29819
VMAC	21	15	4.93283e-06	1.13366e-05	0.0172473	0.104019	0.83212	2.29819
TRIM17	21	15	4.93283e-06	1.13366e-05	0.0172473	0.104019	0.83212	2.29819
CLDN15	1660	225	0.000389929	0.000170048	4.19995e-38	4.97078e-36	-0.82988	0.436102
SLC30A9	59	8	1.38589e-05	6.04617e-06	0.0212816	0.121374	-0.829504	0.436266
DDB2	62	44	1.45636e-05	3.32539e-05	5.03384e-05	0.000747525	0.825648	2.28336
ZBTB10	31	22	7.2818e-06	1.6627e-05	0.00522341	0.0412553	0.825648	2.28336
CCDC80	1589	1127	0.000373251	0.000851754	7.30463e-93	1.7966e-90	0.825047	2.28199
CIAPIN1	55	39	1.29193e-05	2.94751e-05	0.000137376	0.00187386	0.824821	2.28147
MFHAS1	88	12	2.06709e-05	9.06925e-06	0.00453959	0.0370631	-0.823838	0.438745
KLHL18	44	6	1.03355e-05	4.53463e-06	0.065394	0.264347	-0.823838	0.438745
CTAGE8	22	3	5.16773e-06	2.26731e-06	0.238782	0.574358	-0.823838	0.438745
ZMYND15	22	3	5.16773e-06	2.26731e-06	0.238782	0.574358	-0.823838	0.438745
PLCL1	22	3	5.16773e-06	2.26731e-06	0.238782	0.574358	-0.823838	0.438745
UGDH-AS1	22	3	5.16773e-06	2.26731e-06	0.238782	0.574358	-0.823838	0.438745
ENSG00000260081	22	3	5.16773e-06	2.26731e-06	0.238782	0.574358	-0.823838	0.438745
BRWD3	22	3	5.16773e-06	2.26731e-06	0.238782	0.574358	-0.823838	0.438745
ACCS	22	3	5.16773e-06	2.26731e-06	0.238782	0.574358	-0.823838	0.438745
ASPG	22	3	5.16773e-06	2.26731e-06	0.238782	0.574358	-0.823838	0.438745
GTF2IRD2	24	17	5.63752e-06	1.28481e-05	0.0151858	0.0936308	0.823752	2.27903
SMARCAL1	24	17	5.63752e-06	1.28481e-05	0.0151858	0.0936308	0.823752	2.27903
SETDB1	24	17	5.63752e-06	1.28481e-05	0.0151858	0.0936308	0.823752	2.27903
DOK5	41	29	9.63077e-06	2.19174e-05	0.00104748	0.0109984	0.822316	2.27576
C9orf116	41	29	9.63077e-06	2.19174e-05	0.00104748	0.0109984	0.822316	2.27576
AK1	465	328	0.000109227	0.000247893	6.50926e-28	5.42128e-26	0.819569	2.26952
KHK	51	7	1.19797e-05	5.2904e-06	0.0432534	0.203925	-0.817323	0.441612
ADAMTSL4	51	7	1.19797e-05	5.2904e-06	0.0432534	0.203925	-0.817323	0.441612
SEC16A	51	7	1.19797e-05	5.2904e-06	0.0432534	0.203925	-0.817323	0.441612
MMGT1	51	7	1.19797e-05	5.2904e-06	0.0432534	0.203925	-0.817323	0.441612
CA9	153	21	3.59392e-05	1.58712e-05	0.000160931	0.0021596	-0.817323	0.441612
GCH1	54	38	1.26844e-05	2.87193e-05	0.000191181	0.00250365	0.817194	2.26414
MFSD3	37	26	8.69118e-06	1.965e-05	0.00259465	0.0238086	0.815771	2.26092
HPR	269	37	6.31872e-05	2.79635e-05	3.79884e-07	8.36329e-06	-0.815201	0.44255
TUBB2B	47	33	1.10401e-05	2.49404e-05	0.000526935	0.00604114	0.814952	2.25907
PGM3	147	103	3.45298e-05	7.78444e-05	9.72547e-10	2.93836e-08	0.812889	2.25441
TNNI3	58	8	1.3624e-05	6.04617e-06	0.028851	0.15291	-0.812409	0.443788
SGMS1	58	8	1.3624e-05	6.04617e-06	0.028851	0.15291	-0.812409	0.443788
ENSG00000250509	29	4	6.81201e-06	3.02308e-06	0.151127	0.447312	-0.812409	0.443788
ENTR1	29	4	6.81201e-06	3.02308e-06	0.151127	0.447312	-0.812409	0.443788
NOL9	29	4	6.81201e-06	3.02308e-06	0.151127	0.447312	-0.812409	0.443788
VAT1	30	21	7.0469e-06	1.58712e-05	0.00741765	0.0545732	0.811917	2.25222
PTK7	70	49	1.64428e-05	3.70328e-05	3.1392e-05	0.00048925	0.811917	2.25222
HSPA6	499	69	0.000117213	5.21482e-05	4.66225e-12	1.81654e-10	-0.809907	0.444899
HIVEP1	63	44	1.47985e-05	3.32539e-05	8.57446e-05	0.00121815	0.809647	2.24712
SNX21	53	37	1.24495e-05	2.79635e-05	0.000266022	0.00333942	0.809218	2.24615
MX1	344	240	8.08045e-05	0.000181385	1.59255e-20	9.83072e-19	0.80859	2.24474
DHCR24	65	9	1.52683e-05	6.80194e-06	0.0193754	0.11275	-0.80857	0.445494
CTPS1	65	9	1.52683e-05	6.80194e-06	0.0193754	0.11275	-0.80857	0.445494
GLRX	56	39	1.31542e-05	2.94751e-05	0.00023561	0.00300059	0.806802	2.24073
SORBS2	209	29	4.90934e-05	2.19174e-05	1.1789e-05	0.000202368	-0.806446	0.446442
NIBAN2	23	16	5.40263e-06	1.20923e-05	0.0217183	0.12307	0.805687	2.23823
ZBTB11-AS1	36	5	8.45628e-06	3.77886e-06	0.0978151	0.345087	-0.805489	0.446869
CWC25	36	5	8.45628e-06	3.77886e-06	0.0978151	0.345087	-0.805489	0.446869
ARIH2OS	36	5	8.45628e-06	3.77886e-06	0.0978151	0.345087	-0.805489	0.446869
PTK2B	105	73	2.46642e-05	5.51713e-05	3.41284e-07	7.55576e-06	0.805091	2.2369
PDE4DIP	49	34	1.15099e-05	2.56962e-05	0.000652254	0.007292	0.803133	2.23252
FIG4	26	18	6.10732e-06	1.36039e-05	0.011904	0.0794999	0.800868	2.22747
ELK1	26	18	6.10732e-06	1.36039e-05	0.011904	0.0794999	0.800868	2.22747
CKMT2	43	6	1.01006e-05	4.53463e-06	0.0642758	0.260697	-0.800848	0.448948
CD7	97	67	2.2785e-05	5.06367e-05	1.25755e-06	2.53783e-05	0.798574	2.22237
PDE8B	50	7	1.17448e-05	5.2904e-06	0.0427066	0.20308	-0.797521	0.450444
GHDC	50	7	1.17448e-05	5.2904e-06	0.0427066	0.20308	-0.797521	0.450444
SMIM29	29	20	6.81201e-06	1.51154e-05	0.0105166	0.0725383	0.797029	2.21894
CSKMT	107	15	2.5134e-05	1.13366e-05	0.00195454	0.0186689	-0.796186	0.451046
UBE4A	813	114	0.000190971	8.61579e-05	2.64921e-18	1.44295e-16	-0.79594	0.451157
COL9A3	57	8	1.33891e-05	6.04617e-06	0.0286186	0.151986	-0.795017	0.451573
ARPIN	57	8	1.33891e-05	6.04617e-06	0.0286186	0.151986	-0.795017	0.451573
TLN2	57	8	1.33891e-05	6.04617e-06	0.0286186	0.151986	-0.795017	0.451573
CCDC144B	57	8	1.33891e-05	6.04617e-06	0.0286186	0.151986	-0.795017	0.451573
DNASE2	64	44	1.50334e-05	3.32539e-05	9.47661e-05	0.00134031	0.793899	2.212
MRC2	48	33	1.1275e-05	2.49404e-05	0.000619634	0.00699688	0.793899	2.212
SOX12	32	22	7.5167e-06	1.6627e-05	0.00581896	0.0449672	0.793899	2.212
DSCAML1	64	9	1.50334e-05	6.80194e-06	0.0193097	0.112492	-0.793066	0.452455
ENSG00000266929	64	9	1.50334e-05	6.80194e-06	0.0193097	0.112492	-0.793066	0.452455
ADAMTS9	629	432	0.00014775	0.000326493	1.8749e-34	1.96752e-32	0.792887	2.20977
LHPP	51	35	1.19797e-05	2.6452e-05	0.000514532	0.00593786	0.792115	2.20806
VCAM1	940	645	0.000220803	0.000487472	1.96662e-50	2.92043e-48	0.791963	2.20773
UMPS	35	24	8.22139e-06	1.81385e-05	0.00347395	0.0298653	0.791298	2.20626
ID3	4355	614	0.00102298	0.000464043	1.88964e-90	4.50679e-88	-0.790493	0.453621
CHD3	111	76	2.60735e-05	5.74386e-05	2.79051e-07	6.2394e-06	0.789795	2.20295
IL6	2524	1728	0.000592879	0.00130597	2.27847e-131	7.31947e-129	0.789712	2.20276
SULT1A2	85	12	1.99662e-05	9.06925e-06	0.00814289	0.0589592	-0.789152	0.45423
TNFAIP2	456	312	0.000107113	0.000235801	3.2862e-25	2.5608e-23	0.789103	2.20142
SVIL	38	26	8.92608e-06	1.965e-05	0.0028725	0.0257935	0.789103	2.20142
SULF1	394	269	9.25493e-05	0.000203302	8.39657e-22	5.57681e-20	0.786953	2.19669
NTHL1	106	15	2.48991e-05	1.13366e-05	0.00258993	0.0238086	-0.786797	0.455301
RNF31	44	30	1.03355e-05	2.26731e-05	0.00142877	0.0143068	0.7856	2.19372
SGSM3	44	30	1.03355e-05	2.26731e-05	0.00142877	0.0143068	0.7856	2.19372
TNS3	22	15	5.16773e-06	1.13366e-05	0.0205477	0.118125	0.7856	2.19372
GNL3L	22	15	5.16773e-06	1.13366e-05	0.0205477	0.118125	0.7856	2.19372
CAB39	22	15	5.16773e-06	1.13366e-05	0.0205477	0.118125	0.7856	2.19372
TSTD2	22	15	5.16773e-06	1.13366e-05	0.0205477	0.118125	0.7856	2.19372
CERCAM	72	49	1.69126e-05	3.70328e-05	4.01629e-05	0.000610825	0.783746	2.18966
WARS1	147	100	3.45298e-05	7.55771e-05	5.22262e-09	1.4448e-07	0.78333	2.18875
STAT1	172	117	4.04022e-05	8.84252e-05	2.74318e-10	8.72331e-09	0.783272	2.18862
RWDD4	25	17	5.87242e-06	1.28481e-05	0.0168458	0.102501	0.78293	2.18787
DRAM1	103	70	2.41944e-05	5.2904e-05	1.0157e-06	2.07909e-05	0.782359	2.18662
EVA1A	28	19	6.57711e-06	1.43597e-05	0.00990219	0.069554	0.780827	2.18328
TMSB10	13402	9092	0.00314809	0.00687147	0	0	0.780583	2.18275
SMC2	62	42	1.45636e-05	3.17424e-05	0.000181546	0.0023914	0.779128	2.17957
CCDC51	31	21	7.2818e-06	1.58712e-05	0.00817521	0.059166	0.779128	2.17957
NFYB	170	115	3.99325e-05	8.69137e-05	5.09825e-10	1.57976e-08	0.777726	2.17652
CNN1	34	23	7.98649e-06	1.73827e-05	0.00483459	0.039033	0.777726	2.17652
TLE5	231	33	5.42612e-05	2.49404e-05	6.24558e-06	0.000112485	-0.777318	0.459637
ADAMTS3	56	8	1.31542e-05	6.04617e-06	0.0385031	0.189696	-0.777318	0.459637
LINC01550	42	6	9.86566e-06	4.53463e-06	0.0876664	0.327237	-0.777318	0.459637
RAP2C	42	6	9.86566e-06	4.53463e-06	0.0876664	0.327237	-0.777318	0.459637
ATXN7L3	42	6	9.86566e-06	4.53463e-06	0.0876664	0.327237	-0.777318	0.459637
ENSG00000270210	35	5	8.22139e-06	3.77886e-06	0.134442	0.426577	-0.777318	0.459637
LINC00672	35	5	8.22139e-06	3.77886e-06	0.134442	0.426577	-0.777318	0.459637
ATRNL1	35	5	8.22139e-06	3.77886e-06	0.134442	0.426577	-0.777318	0.459637
ENSG00000269578	35	5	8.22139e-06	3.77886e-06	0.134442	0.426577	-0.777318	0.459637
ENSG00000269958	35	5	8.22139e-06	3.77886e-06	0.134442	0.426577	-0.777318	0.459637
RNASEH1-AS1	35	5	8.22139e-06	3.77886e-06	0.134442	0.426577	-0.777318	0.459637
HAAO	28	4	6.57711e-06	3.02308e-06	0.151055	0.447312	-0.777318	0.459637
H3C1	28	4	6.57711e-06	3.02308e-06	0.151055	0.447312	-0.777318	0.459637
STK35	28	4	6.57711e-06	3.02308e-06	0.151055	0.447312	-0.777318	0.459637
SLC35G2	28	4	6.57711e-06	3.02308e-06	0.151055	0.447312	-0.777318	0.459637
ARRB1	21	3	4.93283e-06	2.26731e-06	0.23761	0.574358	-0.777318	0.459637
PPAT	21	3	4.93283e-06	2.26731e-06	0.23761	0.574358	-0.777318	0.459637
MFN2	21	3	4.93283e-06	2.26731e-06	0.23761	0.574358	-0.777318	0.459637
PDE5A	21	3	4.93283e-06	2.26731e-06	0.23761	0.574358	-0.777318	0.459637
RGL2	21	3	4.93283e-06	2.26731e-06	0.23761	0.574358	-0.777318	0.459637
novelGene_ENSG00000285693	21	3	4.93283e-06	2.26731e-06	0.23761	0.574358	-0.777318	0.459637
DPP10-AS1	21	3	4.93283e-06	2.26731e-06	0.23761	0.574358	-0.777318	0.459637
FAAH2	21	3	4.93283e-06	2.26731e-06	0.23761	0.574358	-0.777318	0.459637
POLM	21	3	4.93283e-06	2.26731e-06	0.23761	0.574358	-0.777318	0.459637
RALY-AS1	21	3	4.93283e-06	2.26731e-06	0.23761	0.574358	-0.777318	0.459637
VIPAS39	21	3	4.93283e-06	2.26731e-06	0.23761	0.574358	-0.777318	0.459637
ENSG00000273908	21	3	4.93283e-06	2.26731e-06	0.23761	0.574358	-0.777318	0.459637
CDKL1	21	3	4.93283e-06	2.26731e-06	0.23761	0.574358	-0.777318	0.459637
OSR2	49	7	1.15099e-05	5.2904e-06	0.0578377	0.245861	-0.777318	0.459637
SPRTN	49	7	1.15099e-05	5.2904e-06	0.0578377	0.245861	-0.777318	0.459637
SERTAD1	2337	334	0.000548954	0.000252428	4.26738e-48	6.10662e-46	-0.77689	0.459834
FXYD1	1720	246	0.000404022	0.00018592	8.65416e-36	9.52623e-34	-0.776156	0.460172
GBP1	227	153	5.33216e-05	0.000115633	8.55419e-13	3.4704e-11	0.77408	2.1686
SH3GLB1	697	469	0.000163723	0.000354457	1.06973e-35	1.16935e-33	0.77241	2.16498
C4orf48	439	294	0.00010312	0.000222197	8.97747e-23	6.33697e-21	0.767673	2.15475
FAM110C	551	369	0.000129428	0.00027888	3.47593e-28	2.94165e-26	0.767654	2.15471
ENSG00000272831	180	26	4.22814e-05	1.965e-05	0.00010422	0.00145566	-0.766268	0.464744
NOP14	83	12	1.94964e-05	9.06925e-06	0.0107483	0.0735608	-0.765342	0.465175
ANKRD37	283	41	6.64758e-05	3.09866e-05	8.00138e-07	1.66821e-05	-0.763283	0.466134
GBP1P1	39	26	9.16097e-06	1.965e-05	0.00330107	0.0286451	0.763127	2.14497
ASS1	174	116	4.0872e-05	8.76694e-05	7.54981e-10	2.29868e-08	0.763127	2.14497
PAPSS1	90	60	2.11407e-05	4.53463e-05	1.17727e-05	0.000202307	0.763127	2.14497
BASP1	75	50	1.76173e-05	3.77886e-05	5.24996e-05	0.00077523	0.763127	2.14497
H2AC20	36	24	8.45628e-06	1.81385e-05	0.00560528	0.0435933	0.763127	2.14497
HIC1	33	22	7.75159e-06	1.6627e-05	0.00672452	0.0506705	0.763127	2.14497
HILPDA	33	22	7.75159e-06	1.6627e-05	0.00672452	0.0506705	0.763127	2.14497
EEF1AKNMT	33	22	7.75159e-06	1.6627e-05	0.00672452	0.0506705	0.763127	2.14497
HOXA-AS2	30	20	7.0469e-06	1.51154e-05	0.0114718	0.0773682	0.763127	2.14497
ALDH18A1	30	20	7.0469e-06	1.51154e-05	0.0114718	0.0773682	0.763127	2.14497
ADAMTS2	27	18	6.34221e-06	1.36039e-05	0.0138521	0.0877446	0.763127	2.14497
ENSG00000278991	27	18	6.34221e-06	1.36039e-05	0.0138521	0.0877446	0.763127	2.14497
NOTCH2NLB	21	14	4.93283e-06	1.05808e-05	0.028985	0.153414	0.763127	2.14497
POLR3B	21	14	4.93283e-06	1.05808e-05	0.028985	0.153414	0.763127	2.14497
TRIAP1	51	34	1.19797e-05	2.56962e-05	0.000814298	0.00880348	0.763127	2.14497
AHSA2P	48	32	1.1275e-05	2.41847e-05	0.00137672	0.0138803	0.763127	2.14497
BLCAP	48	32	1.1275e-05	2.41847e-05	0.00137672	0.0138803	0.763127	2.14497
WDR27	24	16	5.63752e-06	1.20923e-05	0.023813	0.13235	0.763127	2.14497
NPC1	24	16	5.63752e-06	1.20923e-05	0.023813	0.13235	0.763127	2.14497
PIP5K1B	24	16	5.63752e-06	1.20923e-05	0.023813	0.13235	0.763127	2.14497
NHSL1	62	9	1.45636e-05	6.80194e-06	0.0257863	0.141282	-0.761317	0.467051
CST6	771	112	0.000181105	8.46464e-05	2.15716e-16	1.0989e-14	-0.760597	0.467387
GNA11	55	8	1.29193e-05	6.04617e-06	0.0382875	0.188811	-0.759299	0.467994
MAOB	107	71	2.5134e-05	5.36597e-05	2.18136e-06	4.21925e-05	0.758443	2.13495
FAM153B	1181	172	0.000277413	0.000129993	3.34982e-24	2.49903e-22	-0.75803	0.468589
ADAM9	92	61	2.16105e-05	4.6102e-05	9.46314e-06	0.000165327	0.757678	2.13332
TPGS1	151	22	3.54694e-05	1.6627e-05	0.000444404	0.00520864	-0.757645	0.468769
IGHG4	638	93	0.000149864	7.02867e-05	1.2769e-13	5.5988e-12	-0.757146	0.469003
PRKCZ	48	7	1.1275e-05	5.2904e-06	0.0572672	0.244293	-0.756699	0.469213
NUP50	48	7	1.1275e-05	5.2904e-06	0.0572672	0.244293	-0.756699	0.469213
JAZF1	48	7	1.1275e-05	5.2904e-06	0.0572672	0.244293	-0.756699	0.469213
PM20D2	48	7	1.1275e-05	5.2904e-06	0.0572672	0.244293	-0.756699	0.469213
HDAC6	48	7	1.1275e-05	5.2904e-06	0.0572672	0.244293	-0.756699	0.469213
YWHAH	281	186	6.6006e-05	0.000140573	1.16811e-14	5.39213e-13	0.755984	2.12971
ARL6IP1	195	129	4.58049e-05	9.74945e-05	1.35113e-10	4.42166e-09	0.755405	2.12847
PLOD2	118	78	2.77178e-05	5.89501e-05	5.44188e-07	1.16863e-05	0.754617	2.1268
LY96	59	39	1.38589e-05	2.94751e-05	0.000478515	0.005563	0.754617	2.1268
P4HA2	215	142	5.05028e-05	0.000107319	1.5779e-11	5.70982e-10	0.753781	2.12502
HP	31325	20687	0.00735814	0.0156346	0	0	0.753681	2.12481
AP3D1	53	35	1.24495e-05	2.6452e-05	0.000952641	0.0101307	0.753648	2.12474
THBD	417	61	9.7952e-05	4.6102e-05	2.52099e-09	7.22822e-08	-0.75362	0.47066
B4GALT1	203	134	4.7684e-05	0.000101273	5.88623e-11	2.00552e-09	0.753226	2.12384
TNFAIP1	41	6	9.63077e-06	4.53463e-06	0.0864482	0.323379	-0.75322	0.470848
IFNGR2	150	99	3.52345e-05	7.48213e-05	2.27215e-08	5.86327e-07	0.753077	2.12352
PCOLCE2	1052	154	0.000247111	0.000116389	1.72247e-21	1.11578e-19	-0.752903	0.470997
SEMA4A	157	23	3.68788e-05	1.73827e-05	0.00030488	0.00376106	-0.752159	0.471348
HSD17B2	44	29	1.03355e-05	2.19174e-05	0.00225475	0.0211892	0.751699	2.1206
LRP1	346	228	8.12743e-05	0.000172316	1.83771e-17	9.64245e-16	0.751499	2.12018
WLS	126	83	2.9597e-05	6.2729e-05	3.20301e-07	7.11966e-06	0.751151	2.11944
CYB5B	41	27	9.63077e-06	2.04058e-05	0.00384323	0.0323509	0.750857	2.11882
LRP2	286	42	6.71805e-05	3.17424e-05	9.49024e-07	1.95787e-05	-0.74973	0.472494
TBC1D10A	35	23	8.22139e-06	1.73827e-05	0.0078135	0.0569409	0.748738	2.11433
ATPAF2	68	10	1.5973e-05	7.55771e-06	0.0230747	0.129122	-0.74833	0.473156
PPP1R10	34	5	7.98649e-06	3.77886e-06	0.132085	0.422764	-0.74833	0.473156
ENSG00000275740	34	5	7.98649e-06	3.77886e-06	0.132085	0.422764	-0.74833	0.473156
ARAF	32	21	7.5167e-06	1.58712e-05	0.00934576	0.0664461	0.747379	2.11146
LIG1	32	21	7.5167e-06	1.58712e-05	0.00934576	0.0664461	0.747379	2.11146
OGFRL1	190	28	4.46304e-05	2.11616e-05	8.49802e-05	0.00120838	-0.746227	0.474152
ANKRD13C	29	19	6.81201e-06	1.43597e-05	0.0160716	0.0987056	0.745735	2.10799
CROCC	61	9	1.43287e-05	6.80194e-06	0.0342397	0.172359	-0.745057	0.474707
ATAD3B	26	17	6.10732e-06	1.28481e-05	0.0193643	0.11275	0.743709	2.10372
NAT9	49	32	1.15099e-05	2.41847e-05	0.00154143	0.0151932	0.742508	2.1012
SMIM14	92	60	2.16105e-05	4.53463e-05	1.46787e-05	0.000248984	0.741148	2.09834
COASY	23	15	5.40263e-06	1.13366e-05	0.0336069	0.170415	0.741148	2.09834
IDNK	108	16	2.53689e-05	1.20923e-05	0.00409511	0.0339806	-0.74095	0.476661
ZNF542P	54	8	1.26844e-05	6.04617e-06	0.0511215	0.228414	-0.74095	0.476661
GSPT2	27	4	6.34221e-06	3.02308e-06	0.20523	0.55072	-0.74095	0.476661
TGIF2	27	4	6.34221e-06	3.02308e-06	0.20523	0.55072	-0.74095	0.476661
STRN	27	4	6.34221e-06	3.02308e-06	0.20523	0.55072	-0.74095	0.476661
SPTBN2	27	4	6.34221e-06	3.02308e-06	0.20523	0.55072	-0.74095	0.476661
SRCAP	27	4	6.34221e-06	3.02308e-06	0.20523	0.55072	-0.74095	0.476661
LTBP4	1100	163	0.000258386	0.000123191	7.78113e-22	5.21203e-20	-0.740723	0.476769
CYP4B1	647	96	0.000151978	7.2554e-05	2.07866e-13	8.93996e-12	-0.739406	0.477398
ATF5	80	52	1.87917e-05	3.93001e-05	5.68924e-05	0.000833839	0.737809	2.09135
RNF26	40	26	9.39587e-06	1.965e-05	0.00532874	0.0419818	0.737809	2.09135
NIN	40	26	9.39587e-06	1.965e-05	0.00532874	0.0419818	0.737809	2.09135
FAM153CP	222	33	5.21471e-05	2.49404e-05	2.37399e-05	0.000378995	-0.737578	0.478271
EPB41L4A-AS1	1452	216	0.00034107	0.000163247	3.9715e-28	3.34307e-26	-0.736826	0.47863
KIF22	141	21	3.31204e-05	1.58712e-05	0.000828647	0.00894632	-0.735645	0.479196
INSIG1	67	10	1.57381e-05	7.55771e-06	0.030925	0.160657	-0.733515	0.480218
PGM5P4	67	10	1.57381e-05	7.55771e-06	0.030925	0.160657	-0.733515	0.480218
CASP1	68	44	1.5973e-05	3.32539e-05	0.000316825	0.00389013	0.733274	2.08189
PLAC9	355	53	8.33884e-05	4.00559e-05	7.10275e-08	1.7334e-06	-0.733234	0.480353
RNF227	214	32	5.02679e-05	2.41847e-05	3.38157e-05	0.00052391	-0.731648	0.481116
GRINA	62	40	1.45636e-05	3.02308e-05	0.000627123	0.00706434	0.730337	2.07578
S100PBP	31	20	7.2818e-06	1.51154e-05	0.0129744	0.0844931	0.730337	2.07578
COMMD8	59	38	1.38589e-05	2.87193e-05	0.000723098	0.00803834	0.728641	2.07226
TYRO3	100	15	2.34897e-05	1.13366e-05	0.00588766	0.0454302	-0.728528	0.482619
CRELD1	100	15	2.34897e-05	1.13366e-05	0.00588766	0.0454302	-0.728528	0.482619
MTND2P28	80	12	1.87917e-05	9.06925e-06	0.0140195	0.0882371	-0.728528	0.482619
SPPL2B	40	6	9.39587e-06	4.53463e-06	0.116775	0.391892	-0.728528	0.482619
TRAPPC8	40	6	9.39587e-06	4.53463e-06	0.116775	0.391892	-0.728528	0.482619
FAHD2CP	40	6	9.39587e-06	4.53463e-06	0.116775	0.391892	-0.728528	0.482619
NAF1	220	33	5.16773e-05	2.49404e-05	3.07759e-05	0.000481075	-0.728528	0.482619
CYFIP2	60	9	1.40938e-05	6.80194e-06	0.0460735	0.21175	-0.728528	0.482619
ENSG00000237310	60	9	1.40938e-05	6.80194e-06	0.0460735	0.21175	-0.728528	0.482619
STARD3NL	73	47	1.71475e-05	3.55212e-05	0.000152631	0.00205523	0.72828	2.07152
BEX2	626	94	0.000147045	7.10425e-05	1.17959e-12	4.73672e-11	-0.727463	0.483133
ENSG00000285437	28	18	6.57711e-06	1.36039e-05	0.0224684	0.126358	0.72676	2.06837
BOP1	153	23	3.59392e-05	1.73827e-05	0.000520012	0.00597919	-0.726351	0.48367
ENSG00000232499	113	17	2.65433e-05	1.28481e-05	0.00366282	0.0310482	-0.725582	0.484043
PIP5K1A	113	17	2.65433e-05	1.28481e-05	0.00366282	0.0310482	-0.725582	0.484043
PLIN2	1186	761	0.000278588	0.000575142	3.1324e-51	4.69592e-49	0.724884	2.06449
PLIN3	131	84	3.07715e-05	6.34848e-05	5.13453e-07	1.1102e-05	0.724212	2.0631
KCNT2	73	11	1.71475e-05	8.31348e-06	0.0206092	0.118268	-0.723972	0.484823
GSTM4	73	11	1.71475e-05	8.31348e-06	0.0206092	0.118268	-0.723972	0.484823
RPIA	39	25	9.16097e-06	1.88943e-05	0.00737334	0.0543115	0.723906	2.06247
EIF1B	960	615	0.000225501	0.000464799	1.57073e-41	1.97799e-39	0.723281	2.06119
SLC18B1	64	41	1.50334e-05	3.09866e-05	0.000496323	0.00574917	0.723281	2.06119
PILRB	25	16	5.87242e-06	1.20923e-05	0.0270411	0.145473	0.722305	2.05917
UBE2T	25	16	5.87242e-06	1.20923e-05	0.0270411	0.145473	0.722305	2.05917
STRN3	106	16	2.48991e-05	1.20923e-05	0.00533965	0.0420099	-0.722258	0.485654
PYROXD1	53	8	1.24495e-05	6.04617e-06	0.0509401	0.228057	-0.722258	0.485654
MTA2	53	8	1.24495e-05	6.04617e-06	0.0509401	0.228057	-0.722258	0.485654
FAM110B	53	8	1.24495e-05	6.04617e-06	0.0509401	0.228057	-0.722258	0.485654
ENSG00000259623	53	8	1.24495e-05	6.04617e-06	0.0509401	0.228057	-0.722258	0.485654
SPACA6	86	13	2.02011e-05	9.82502e-06	0.0125962	0.0829264	-0.720806	0.48636
PMAIP1	177	113	4.15767e-05	8.54021e-05	7.06327e-09	1.91036e-07	0.71983	2.05408
ZNF267	116	74	2.7248e-05	5.59271e-05	3.14979e-06	5.91657e-05	0.719067	2.05252
CCDC6	99	15	2.32548e-05	1.13366e-05	0.00780316	0.0568918	-0.718477	0.487494
TUBGCP6	66	10	1.55032e-05	7.55771e-06	0.0304342	0.158413	-0.718477	0.487494
RPUSD1	33	5	7.75159e-06	3.77886e-06	0.179518	0.503437	-0.718477	0.487494
ZBTB7C	33	5	7.75159e-06	3.77886e-06	0.179518	0.503437	-0.718477	0.487494
novelGene_5619	33	5	7.75159e-06	3.77886e-06	0.179518	0.503437	-0.718477	0.487494
WASH7P	33	5	7.75159e-06	3.77886e-06	0.179518	0.503437	-0.718477	0.487494
LPIN1	33	5	7.75159e-06	3.77886e-06	0.179518	0.503437	-0.718477	0.487494
ZNF669	33	5	7.75159e-06	3.77886e-06	0.179518	0.503437	-0.718477	0.487494
JDP2	33	5	7.75159e-06	3.77886e-06	0.179518	0.503437	-0.718477	0.487494
ANXA11	325	207	7.63415e-05	0.000156445	6.73536e-15	3.16481e-13	0.717486	2.04927
PRICKLE2	55	35	1.29193e-05	2.6452e-05	0.00170974	0.0166541	0.716607	2.04747
DCAF10	33	21	7.75159e-06	1.58712e-05	0.0150898	0.0936177	0.716607	2.04747
ENSG00000223804	33	21	7.75159e-06	1.58712e-05	0.0150898	0.0936177	0.716607	2.04747
CSE1L	88	56	2.06709e-05	4.23232e-05	4.94079e-05	0.0007344	0.716607	2.04747
CPSF4	44	28	1.03355e-05	2.11616e-05	0.00501527	0.0400202	0.716607	2.04747
FAM117A	22	14	5.16773e-06	1.05808e-05	0.0473215	0.215972	0.716607	2.04747
LIMK2	22	14	5.16773e-06	1.05808e-05	0.0473215	0.215972	0.716607	2.04747
HMGN5	22	14	5.16773e-06	1.05808e-05	0.0473215	0.215972	0.716607	2.04747
CPPED1	22	14	5.16773e-06	1.05808e-05	0.0473215	0.215972	0.716607	2.04747
MYLPF	22	14	5.16773e-06	1.05808e-05	0.0473215	0.215972	0.716607	2.04747
C19orf33	1764	268	0.000414358	0.000202547	2.104e-32	2.08296e-30	-0.71576	0.48882
TNFSF10	454	69	0.000106643	5.21482e-05	2.60011e-09	7.44151e-08	-0.715398	0.488997
SLC7A2	125	19	2.93621e-05	1.43597e-05	0.0022593	0.0212194	-0.715282	0.489054
C12orf75	255	162	5.98987e-05	0.000122435	6.28313e-12	2.39474e-10	0.714925	2.04403
G6PC3	74	47	1.73824e-05	3.55212e-05	0.000234894	0.0029939	0.714675	2.04352
C1orf198	46	7	1.08053e-05	5.2904e-06	0.0763226	0.295619	-0.714139	0.489614
LINC00863	46	7	1.08053e-05	5.2904e-06	0.0763226	0.295619	-0.714139	0.489614
TRNP1	46	7	1.08053e-05	5.2904e-06	0.0763226	0.295619	-0.714139	0.489614
NMI	82	52	1.92615e-05	3.93001e-05	9.72436e-05	0.00137214	0.713117	2.04034
CROT	41	26	9.63077e-06	1.965e-05	0.00588153	0.0454274	0.713117	2.04034
PLAAT1	30	19	7.0469e-06	1.43597e-05	0.0179856	0.107647	0.711834	2.03772
TOPBP1	30	19	7.0469e-06	1.43597e-05	0.0179856	0.107647	0.711834	2.03772
PARP2	30	19	7.0469e-06	1.43597e-05	0.0179856	0.107647	0.711834	2.03772
VPS45	30	19	7.0469e-06	1.43597e-05	0.0179856	0.107647	0.711834	2.03772
PDIA2	59	9	1.38589e-05	6.80194e-06	0.0451819	0.208749	-0.711721	0.490799
RRAD	898	137	0.000210937	0.000103541	4.7288e-17	2.44053e-15	-0.711597	0.49086
S1PR3	49	31	1.15099e-05	2.34289e-05	0.00342083	0.0294731	0.710759	2.03554
PTHLH	72	11	1.69126e-05	8.31348e-06	0.0273217	0.146632	-0.710179	0.491556
FAM104A	57	36	1.33891e-05	2.72078e-05	0.001348	0.0136544	0.70906	2.03208
LYSMD2	111	17	2.60735e-05	1.28481e-05	0.00476393	0.0386542	-0.707725	0.492764
ZFYVE16	27	17	6.34221e-06	1.28481e-05	0.0313286	0.161127	0.705969	2.02581
PRORP	27	17	6.34221e-06	1.28481e-05	0.0313286	0.161127	0.705969	2.02581
ENSG00000271555	27	17	6.34221e-06	1.28481e-05	0.0313286	0.161127	0.705969	2.02581
NFATC2	132	83	3.10064e-05	6.2729e-05	1.15836e-06	2.35882e-05	0.704631	2.0231
SAMD11	35	22	8.22139e-06	1.6627e-05	0.0120215	0.0799982	0.704287	2.0224
MPP5	35	22	8.22139e-06	1.6627e-05	0.0120215	0.0799982	0.704287	2.0224
GBP3	164	103	3.85231e-05	7.78444e-05	7.15758e-08	1.74408e-06	0.703455	2.02072
VMP1	1898	1192	0.000445834	0.000900879	2.57178e-75	5.25745e-73	0.703424	2.02066
IRGQ	43	27	1.01006e-05	2.04058e-05	0.00689215	0.0516184	0.703229	2.02027
MCEMP1	43	27	1.01006e-05	2.04058e-05	0.00689215	0.0516184	0.703229	2.02027
CIC	65	10	1.52683e-05	7.55771e-06	0.0404909	0.195723	-0.70321	0.494994
SIGMAR1	52	8	1.22146e-05	6.04617e-06	0.0674989	0.269328	-0.70321	0.494994
NAB2	39	6	9.16097e-06	4.53463e-06	0.115471	0.388449	-0.70321	0.494994
ENSG00000232533	39	6	9.16097e-06	4.53463e-06	0.115471	0.388449	-0.70321	0.494994
TNXA	39	6	9.16097e-06	4.53463e-06	0.115471	0.388449	-0.70321	0.494994
PMS1	39	6	9.16097e-06	4.53463e-06	0.115471	0.388449	-0.70321	0.494994
ENSG00000253200	26	4	6.10732e-06	3.02308e-06	0.280692	0.633639	-0.70321	0.494994
ANKRD54	26	4	6.10732e-06	3.02308e-06	0.280692	0.633639	-0.70321	0.494994
LINC01315	26	4	6.10732e-06	3.02308e-06	0.280692	0.633639	-0.70321	0.494994
PHF12	26	4	6.10732e-06	3.02308e-06	0.280692	0.633639	-0.70321	0.494994
DYRK3-AS1	26	4	6.10732e-06	3.02308e-06	0.280692	0.633639	-0.70321	0.494994
F3	198	124	4.65096e-05	9.37156e-05	3.66707e-09	1.03077e-07	0.700607	2.01498
TUBB2A	1133	709	0.000266138	0.000535842	3.49032e-45	4.6169e-43	0.699824	2.0134
BIK	80	50	1.87917e-05	3.77886e-05	0.000177529	0.00234472	0.698589	2.01091
BCL2L13	40	25	9.39587e-06	1.88943e-05	0.00807058	0.0585163	0.698589	2.01091
SHLD2	32	20	7.5167e-06	1.51154e-05	0.020888	0.11965	0.698589	2.01091
TIA1	32	20	7.5167e-06	1.51154e-05	0.020888	0.11965	0.698589	2.01091
MYO9B	32	20	7.5167e-06	1.51154e-05	0.020888	0.11965	0.698589	2.01091
LINC01503	32	20	7.5167e-06	1.51154e-05	0.020888	0.11965	0.698589	2.01091
SLC49A4	24	15	5.63752e-06	1.13366e-05	0.0377035	0.186281	0.698589	2.01091
ABCD3	24	15	5.63752e-06	1.13366e-05	0.0377035	0.186281	0.698589	2.01091
RAP1GDS1	24	15	5.63752e-06	1.13366e-05	0.0377035	0.186281	0.698589	2.01091
CCDC85B	2314	359	0.000543551	0.000271322	3.81208e-40	4.68797e-38	-0.694818	0.499165
SLC39A13	53	33	1.24495e-05	2.49404e-05	0.00222387	0.0209617	0.694808	2.00332
MMP28	58	9	1.3624e-05	6.80194e-06	0.0603076	0.253206	-0.694626	0.499261
KRT18	30073	4670	0.00706405	0.00352945	0	0	-0.693876	0.499636
SRPX	103	16	2.41944e-05	1.20923e-05	0.0068796	0.0515921	-0.693548	0.4998
NFATC4	37	23	8.69118e-06	1.73827e-05	0.0140104	0.088215	0.693169	2.00004
SSH3	45	7	1.05704e-05	5.2904e-06	0.101614	0.354501	-0.69216	0.500494
ICAM4	29	18	6.81201e-06	1.36039e-05	0.0248855	0.137062	0.691668	1.99704
SCLT1	29	18	6.81201e-06	1.36039e-05	0.0248855	0.137062	0.691668	1.99704
SHISA4	42	26	9.86566e-06	1.965e-05	0.00944542	0.0670033	0.689019	1.99176
ENSG00000266865	21	13	4.93283e-06	9.82502e-06	0.0664329	0.266902	0.689019	1.99176
APPBP2	21	13	4.93283e-06	9.82502e-06	0.0664329	0.266902	0.689019	1.99176
RBM45	21	13	4.93283e-06	9.82502e-06	0.0664329	0.266902	0.689019	1.99176
DTNB	21	13	4.93283e-06	9.82502e-06	0.0664329	0.266902	0.689019	1.99176
C3orf38	21	13	4.93283e-06	9.82502e-06	0.0664329	0.266902	0.689019	1.99176
EEF2K	21	13	4.93283e-06	9.82502e-06	0.0664329	0.266902	0.689019	1.99176
FBXO3	21	13	4.93283e-06	9.82502e-06	0.0664329	0.266902	0.689019	1.99176
FAAP100	21	13	4.93283e-06	9.82502e-06	0.0664329	0.266902	0.689019	1.99176
CLEC11A	265	164	6.22476e-05	0.000123946	1.97776e-11	7.07851e-10	0.688729	1.99118
AEBP2	64	10	1.50334e-05	7.55771e-06	0.0399439	0.193583	-0.687706	0.502728
ZNF264	32	5	7.5167e-06	3.77886e-06	0.176959	0.498675	-0.687706	0.502728
C17orf58	32	5	7.5167e-06	3.77886e-06	0.176959	0.498675	-0.687706	0.502728
RPE	34	21	7.98649e-06	1.58712e-05	0.0165366	0.101128	0.686754	1.98725
PLEC	34	21	7.98649e-06	1.58712e-05	0.0165366	0.101128	0.686754	1.98725
MACROH2A2	34	21	7.98649e-06	1.58712e-05	0.0165366	0.101128	0.686754	1.98725
ENSG00000253982	115	18	2.70131e-05	1.36039e-05	0.00560231	0.0435917	-0.685968	0.503602
CAPZA1	47	29	1.10401e-05	2.19174e-05	0.00448013	0.0366156	0.685741	1.98524
SMDT1	351	55	8.24488e-05	4.15674e-05	4.41716e-07	9.65702e-06	-0.684861	0.50416
PCOLCE	498	307	0.000116979	0.000232022	9.68317e-20	5.7518e-18	0.68484	1.98345
NELL2	185	29	4.34559e-05	2.19174e-05	0.000277916	0.00346921	-0.684468	0.504359
novelGene_11713	138	85	3.24158e-05	6.42405e-05	1.78899e-06	3.51566e-05	0.68399	1.98177
FOSL2	51	8	1.19797e-05	6.04617e-06	0.0673717	0.269094	-0.683792	0.5047
TCN2	26	16	6.10732e-06	1.20923e-05	0.0435418	0.203925	0.683084	1.97998
ENSG00000288559	26	16	6.10732e-06	1.20923e-05	0.0435418	0.203925	0.683084	1.97998
GATA5	26	16	6.10732e-06	1.20923e-05	0.0435418	0.203925	0.683084	1.97998
STAG3L5P	26	16	6.10732e-06	1.20923e-05	0.0435418	0.203925	0.683084	1.97998
SNHG26	172	27	4.04022e-05	2.04058e-05	0.000444005	0.00520796	-0.683065	0.505066
SVIP	191	30	4.48653e-05	2.26731e-05	0.000251586	0.00317834	-0.682484	0.50536
UBR1	70	11	1.64428e-05	8.31348e-06	0.0356202	0.177699	-0.682008	0.505601
PDCD4	280	172	6.57711e-05	0.000129993	1.33101e-11	4.83869e-10	0.681297	1.97644
NECTIN3	89	14	2.09058e-05	1.05808e-05	0.0146031	0.0912534	-0.680987	0.506117
RNPEP	106	65	2.48991e-05	4.91251e-05	2.98343e-05	0.000468217	0.67954	1.97297
ZSCAN18	62	38	1.45636e-05	2.87193e-05	0.00137736	0.0138803	0.679044	1.97199
PPRC1	317	50	7.44623e-05	3.77886e-05	1.98566e-06	3.87313e-05	-0.678286	0.507486
AKR1C3	49	30	1.15099e-05	2.26731e-05	0.00500453	0.039988	0.677969	1.96987
MYH10	621	98	0.000145871	7.40656e-05	1.98574e-11	7.08788e-10	-0.677771	0.507747
HYI	716	113	0.000168186	8.54021e-05	6.30698e-13	2.57865e-11	-0.6777	0.507784
CCNYL1	95	15	2.23152e-05	1.13366e-05	0.0131176	0.0847824	-0.677234	0.50802
USP40	38	6	8.92608e-06	4.53463e-06	0.15445	0.455535	-0.677234	0.50802
SELENOO	38	6	8.92608e-06	4.53463e-06	0.15445	0.455535	-0.677234	0.50802
THAP7-AS1	38	6	8.92608e-06	4.53463e-06	0.15445	0.455535	-0.677234	0.50802
NCKAP5L	323	51	7.58717e-05	3.85443e-05	1.81435e-06	3.56106e-05	-0.677234	0.50802
DYNLRB2	57	9	1.33891e-05	6.80194e-06	0.0592993	0.249981	-0.677234	0.50802
ITGB5	85	52	1.99662e-05	3.93001e-05	0.000182702	0.00240059	0.677185	1.96833
C1S	2955	1807	0.00069412	0.00136568	4.51019e-106	1.24552e-103	0.676762	1.9675
TAF8	36	22	8.45628e-06	1.6627e-05	0.0192243	0.112161	0.676116	1.96623
IRF1-AS1	36	22	8.45628e-06	1.6627e-05	0.0192243	0.112161	0.676116	1.96623
CHN2	36	22	8.45628e-06	1.6627e-05	0.0192243	0.112161	0.676116	1.96623
CHD9	126	77	2.9597e-05	5.81944e-05	6.69282e-06	0.000119854	0.676116	1.96623
CPA4	293	179	6.88248e-05	0.000135283	5.68321e-12	2.17134e-10	0.675806	1.96562
SGO2	158	25	3.71137e-05	1.88943e-05	0.000912342	0.00978281	-0.675127	0.509092
TBRG4	77	47	1.80871e-05	3.55212e-05	0.000433917	0.00510103	0.674934	1.9639
GTF3C5	41	25	9.63077e-06	1.88943e-05	0.0090914	0.0649604	0.673896	1.96187
ELOVL7	23	14	5.40263e-06	1.05808e-05	0.0524603	0.232411	0.672155	1.95845
EMID1	23	14	5.40263e-06	1.05808e-05	0.0524603	0.232411	0.672155	1.95845
CASP6	23	14	5.40263e-06	1.05808e-05	0.0524603	0.232411	0.672155	1.95845
TBC1D8B	23	14	5.40263e-06	1.05808e-05	0.0524603	0.232411	0.672155	1.95845
STMN1	488	297	0.00011463	0.000224464	1.15142e-18	6.49626e-17	0.672009	1.95817
DAP	79	48	1.85568e-05	3.6277e-05	0.000359578	0.00435059	0.670345	1.95491
PAIP2B	44	7	1.03355e-05	5.2904e-06	0.101045	0.353062	-0.669687	0.511869
ENSG00000279901	44	7	1.03355e-05	5.2904e-06	0.101045	0.353062	-0.669687	0.511869
TUBB3	280	170	6.57711e-05	0.000128481	2.73991e-11	9.64853e-10	0.669601	1.95346
STK38L	28	17	6.57711e-06	1.28481e-05	0.0343515	0.172371	0.669601	1.95346
MFSD12	28	17	6.57711e-06	1.28481e-05	0.0343515	0.172371	0.669601	1.95346
RFTN1	28	17	6.57711e-06	1.28481e-05	0.0343515	0.172371	0.669601	1.95346
CLEC16A	28	17	6.57711e-06	1.28481e-05	0.0343515	0.172371	0.669601	1.95346
SLC4A7	61	37	1.43287e-05	2.79635e-05	0.0018568	0.017931	0.668636	1.95157
SCARB2	216	131	5.07377e-05	9.9006e-05	6.4602e-09	1.7563e-07	0.668511	1.95133
YBX3	5116	815	0.00120173	0.000615953	1.10619e-81	2.45248e-79	-0.668348	0.512555
PPIC	424	257	9.95962e-05	0.000194233	3.65657e-16	1.83306e-14	0.667935	1.95021
SH3D19	99	60	2.32548e-05	4.53463e-05	7.77599e-05	0.00111783	0.667817	1.94998
LRBA	33	20	7.75159e-06	1.51154e-05	0.0226921	0.127161	0.667817	1.94998
CSTA	33	20	7.75159e-06	1.51154e-05	0.0226921	0.127161	0.667817	1.94998
MOK	138	22	3.24158e-05	1.6627e-05	0.00210961	0.0199924	-0.667619	0.512928
PAXBP1	69	11	1.62079e-05	8.31348e-06	0.0353314	0.176444	-0.667619	0.512928
SERPINA3	137	83	3.21809e-05	6.2729e-05	3.46865e-06	6.44628e-05	0.667452	1.94926
SPPL2A	109	66	2.56037e-05	4.98809e-05	3.65528e-05	0.000561892	0.666899	1.94819
MIA2	94	15	2.20803e-05	1.13366e-05	0.0129791	0.0844931	-0.666652	0.513425
NT5DC2	38	23	8.92608e-06	1.73827e-05	0.0150955	0.0936177	0.6665	1.94741
UBE4B	38	23	8.92608e-06	1.73827e-05	0.0150955	0.0936177	0.6665	1.94741
ENSG00000257894	119	19	2.79527e-05	1.43597e-05	0.00490137	0.0394544	-0.666092	0.513712
CALU	200	121	4.69794e-05	9.14483e-05	2.54906e-08	6.53497e-07	0.666065	1.94656
RTCA	81	49	1.90266e-05	3.70328e-05	0.000397994	0.00475689	0.665963	1.94636
RHPN2	43	26	1.01006e-05	1.965e-05	0.0101003	0.0705463	0.665489	1.94544
SERTAD4-AS1	294	47	6.90597e-05	3.55212e-05	7.30472e-06	0.000130072	-0.66484	0.514356
ZNF444	48	29	1.1275e-05	2.19174e-05	0.00679123	0.0510754	0.664687	1.94388
TMEM30A	48	29	1.1275e-05	2.19174e-05	0.00679123	0.0510754	0.664687	1.94388
STMP1	265	160	6.22476e-05	0.000120923	1.5972e-10	5.18381e-09	0.664036	1.94262
DOCK7	53	32	1.24495e-05	2.41847e-05	0.0045857	0.0374201	0.664036	1.94262
ABCB1	50	8	1.17448e-05	6.04617e-06	0.0885889	0.328155	-0.663989	0.514794
PUS7	50	8	1.17448e-05	6.04617e-06	0.0885889	0.328155	-0.663989	0.514794
RN7SL76P	50	8	1.17448e-05	6.04617e-06	0.0885889	0.328155	-0.663989	0.514794
MKNK2	50	8	1.17448e-05	6.04617e-06	0.0885889	0.328155	-0.663989	0.514794
DNAH6	25	4	5.87242e-06	3.02308e-06	0.276119	0.628001	-0.663989	0.514794
CCDC96	25	4	5.87242e-06	3.02308e-06	0.276119	0.628001	-0.663989	0.514794
FAM168B	25	4	5.87242e-06	3.02308e-06	0.276119	0.628001	-0.663989	0.514794
NANOS1	25	4	5.87242e-06	3.02308e-06	0.276119	0.628001	-0.663989	0.514794
VCPKMT	25	4	5.87242e-06	3.02308e-06	0.276119	0.628001	-0.663989	0.514794
DEF6	25	4	5.87242e-06	3.02308e-06	0.276119	0.628001	-0.663989	0.514794
TEX10	125	20	2.93621e-05	1.51154e-05	0.00440558	0.0360813	-0.663989	0.514794
PCGF3	58	35	1.3624e-05	2.6452e-05	0.00310802	0.0274851	0.663497	1.94157
ARL6IP5	184	111	4.3221e-05	8.38906e-05	1.01455e-07	2.41605e-06	0.663187	1.94097
TRIB1	930	149	0.000218454	0.00011261	7.08483e-16	3.51806e-14	-0.662646	0.515486
C8orf88	162	26	3.80533e-05	1.965e-05	0.00105273	0.01104	-0.660907	0.516383
ANAPC15	113	68	2.65433e-05	5.13924e-05	3.34921e-05	0.000519408	0.660712	1.93617
MSLN	6076	976	0.00142723	0.000737633	8.45821e-95	2.14743e-92	-0.660047	0.516827
DNAJB9	522	84	0.000122616	6.34848e-05	1.92632e-09	5.58419e-08	-0.658258	0.517752
BOLA1	87	14	2.0436e-05	1.05808e-05	0.0189186	0.110953	-0.658258	0.517752
STX17	75	45	1.76173e-05	3.40097e-05	0.000781403	0.0084828	0.657767	1.93048
TBC1D19	35	21	8.22139e-06	1.58712e-05	0.0262829	0.143255	0.657767	1.93048
WDR26	35	21	8.22139e-06	1.58712e-05	0.0262829	0.143255	0.657767	1.93048
BPNT2	35	21	8.22139e-06	1.58712e-05	0.0262829	0.143255	0.657767	1.93048
NRSN2	30	18	7.0469e-06	1.36039e-05	0.0396143	0.193175	0.657767	1.93048
CSNK1G2	30	18	7.0469e-06	1.36039e-05	0.0396143	0.193175	0.657767	1.93048
ST7	30	18	7.0469e-06	1.36039e-05	0.0396143	0.193175	0.657767	1.93048
ENSG00000285744	30	18	7.0469e-06	1.36039e-05	0.0396143	0.193175	0.657767	1.93048
CSNK1G3	30	18	7.0469e-06	1.36039e-05	0.0396143	0.193175	0.657767	1.93048
MPI	50	30	1.17448e-05	2.26731e-05	0.00550821	0.0430905	0.657767	1.93048
SLC25A24	50	30	1.17448e-05	2.26731e-05	0.00550821	0.0430905	0.657767	1.93048
XRCC1	45	27	1.05704e-05	2.04058e-05	0.00822632	0.0594266	0.657767	1.93048
NARS2	25	15	5.87242e-06	1.13366e-05	0.0602805	0.253206	0.657767	1.93048
ZNF75A	25	15	5.87242e-06	1.13366e-05	0.0602805	0.253206	0.657767	1.93048
CKAP5	65	39	1.52683e-05	2.94751e-05	0.00169118	0.0164937	0.657767	1.93048
CTXN1	155	25	3.6409e-05	1.88943e-05	0.00151237	0.0149443	-0.655957	0.518945
TMC5	62	10	1.45636e-05	7.55771e-06	0.0521506	0.231371	-0.655957	0.518945
ZNF670	31	5	7.2818e-06	3.77886e-06	0.237721	0.574358	-0.655957	0.518945
DIXDC1	31	5	7.2818e-06	3.77886e-06	0.237721	0.574358	-0.655957	0.518945
RABL2A	31	5	7.2818e-06	3.77886e-06	0.237721	0.574358	-0.655957	0.518945
ENSG00000272009	31	5	7.2818e-06	3.77886e-06	0.237721	0.574358	-0.655957	0.518945
ICE2	31	5	7.2818e-06	3.77886e-06	0.237721	0.574358	-0.655957	0.518945
ITSN2	31	5	7.2818e-06	3.77886e-06	0.237721	0.574358	-0.655957	0.518945
LRRC37A5P	31	5	7.2818e-06	3.77886e-06	0.237721	0.574358	-0.655957	0.518945
PIR	31	5	7.2818e-06	3.77886e-06	0.237721	0.574358	-0.655957	0.518945
SRP14-AS1	31	5	7.2818e-06	3.77886e-06	0.237721	0.574358	-0.655957	0.518945
TUSC3	132	79	3.10064e-05	5.97059e-05	1.00934e-05	0.000175365	0.655238	1.9256
KLF10	1373	222	0.000322513	0.000167781	2.55617e-22	1.76476e-20	-0.653484	0.52023
IDS	77	46	1.80871e-05	3.47655e-05	0.000642269	0.0072214	0.653428	1.92212
AKIP1	68	11	1.5973e-05	8.31348e-06	0.046216	0.212336	-0.65302	0.520472
KCNK15	445	72	0.000104529	5.44155e-05	4.6796e-08	1.16369e-06	-0.652816	0.520578
PCED1A	62	37	1.45636e-05	2.79635e-05	0.00284378	0.0255748	0.652376	1.9201
LINC00869	62	37	1.45636e-05	2.79635e-05	0.00284378	0.0255748	0.652376	1.9201
NUDT4	494	80	0.000116039	6.04617e-05	7.64232e-09	2.05989e-07	-0.651917	0.521046
NDFIP2	104	62	2.44293e-05	4.68578e-05	7.85571e-05	0.00112825	0.651336	1.9181
C1GALT1	94	56	2.20803e-05	4.23232e-05	0.000229106	0.00292724	0.650649	1.91678
CBX1	47	28	1.10401e-05	2.11616e-05	0.00919147	0.0654674	0.650649	1.91678
ZC3H8	37	6	8.69118e-06	4.53463e-06	0.153076	0.45216	-0.650566	0.52175
CCP110	37	6	8.69118e-06	4.53463e-06	0.153076	0.45216	-0.650566	0.52175
LINC01914	42	25	9.86566e-06	1.88943e-05	0.013709	0.0869085	0.649799	1.91515
DDX21	271	44	6.3657e-05	3.32539e-05	2.06681e-05	0.000337486	-0.649337	0.522392
PDIA4	306	182	7.18784e-05	0.00013755	1.92824e-11	6.92977e-10	0.649014	1.91365
SIPA1L2	37	22	8.69118e-06	1.6627e-05	0.0205617	0.118125	0.648717	1.91308
NCOA6	37	22	8.69118e-06	1.6627e-05	0.0205617	0.118125	0.648717	1.91308
ID1	4579	744	0.00107559	0.000562294	7.39127e-70	1.38507e-67	-0.648603	0.522776
ENSG00000272256	80	13	1.87917e-05	9.82502e-06	0.0276543	0.147963	-0.648485	0.522837
SPTY2D1	80	13	1.87917e-05	9.82502e-06	0.0276543	0.147963	-0.648485	0.522837
CHD1	283	46	6.64758e-05	3.47655e-05	1.68014e-05	0.000279272	-0.648213	0.522979
NR4A1	3826	622	0.000898715	0.00047009	1.18423e-58	1.96221e-56	-0.648043	0.523069
BAIAP2L1	43	7	1.01006e-05	5.2904e-06	0.133359	0.425717	-0.646698	0.523773
INTS12	43	7	1.01006e-05	5.2904e-06	0.133359	0.425717	-0.646698	0.523773
MEOX2	43	7	1.01006e-05	5.2904e-06	0.133359	0.425717	-0.646698	0.523773
COL14A1	43	7	1.01006e-05	5.2904e-06	0.133359	0.425717	-0.646698	0.523773
MAGED2	585	347	0.000137415	0.000262253	3.11189e-20	1.89862e-18	0.646305	1.90848
CDK2AP1	86	51	2.02011e-05	3.85443e-05	0.000395264	0.00472785	0.646071	1.90803
CTSA	199	118	4.67445e-05	8.9181e-05	7.01129e-08	1.71443e-06	0.645972	1.90784
YIPF1	54	32	1.26844e-05	2.41847e-05	0.00498082	0.0398191	0.645344	1.90664
PLBD1	54	32	1.26844e-05	2.41847e-05	0.00498082	0.0398191	0.645344	1.90664
CHMP7	27	16	6.34221e-06	1.20923e-05	0.0472809	0.215972	0.645344	1.90664
DNAJB14	27	16	6.34221e-06	1.20923e-05	0.0472809	0.215972	0.645344	1.90664
LRRC49	27	16	6.34221e-06	1.20923e-05	0.0472809	0.215972	0.645344	1.90664
SNHG11	27	16	6.34221e-06	1.20923e-05	0.0472809	0.215972	0.645344	1.90664
CDK2	27	16	6.34221e-06	1.20923e-05	0.0472809	0.215972	0.645344	1.90664
SULT1A3	233	38	5.4731e-05	2.87193e-05	0.000105039	0.0014645	-0.64486	0.524736
ETV7	49	29	1.15099e-05	2.19174e-05	0.00742273	0.0545732	0.644068	1.90421
PHC2	49	29	1.15099e-05	2.19174e-05	0.00742273	0.0545732	0.644068	1.90421
WDR73	49	8	1.15099e-05	6.04617e-06	0.0885364	0.328155	-0.643786	0.5253
SELENOF	1072	634	0.000251809	0.000479159	2.24038e-35	2.43213e-33	0.64336	1.90286
BNC1	104	17	2.44293e-05	1.28481e-05	0.0102725	0.0712019	-0.642585	0.525931
RN7SL141P	44	26	1.03355e-05	1.965e-05	0.0111112	0.0755583	0.642499	1.90123
ZNF33B	44	26	1.03355e-05	1.965e-05	0.0111112	0.0755583	0.642499	1.90123
TMEM187	22	13	5.16773e-06	9.82502e-06	0.072792	0.285883	0.642499	1.90123
ADGRG6	55	9	1.29193e-05	6.80194e-06	0.0773781	0.298787	-0.641516	0.526493
NUP153-AS1	55	9	1.29193e-05	6.80194e-06	0.0773781	0.298787	-0.641516	0.526493
MARCKSL1	1030	608	0.000241944	0.000459509	9.00227e-34	9.20161e-32	0.641453	1.89924
GOLGA5	61	36	1.43287e-05	2.72078e-05	0.00381646	0.03216	0.641237	1.89883
BICD1	61	36	1.43287e-05	2.72078e-05	0.00381646	0.03216	0.641237	1.89883
LUM	623	102	0.000146341	7.70886e-05	1.43021e-10	4.66106e-09	-0.640981	0.526775
CALHM2	56	33	1.31542e-05	2.49404e-05	0.00562978	0.0437405	0.639748	1.896
STXBP3	56	33	1.31542e-05	2.49404e-05	0.00562978	0.0437405	0.639748	1.896
ITGA5	90	53	2.11407e-05	4.00559e-05	0.000358117	0.00433958	0.639075	1.89473
MAGED1	270	159	6.34221e-05	0.000120168	6.22523e-10	1.91389e-08	0.639075	1.89473
IDH1	34	20	7.98649e-06	1.51154e-05	0.0253165	0.139095	0.637964	1.89262
WASL	34	20	7.98649e-06	1.51154e-05	0.0253165	0.139095	0.637964	1.89262
PLA2G12A	102	60	2.39595e-05	4.53463e-05	0.000137909	0.00187858	0.637964	1.89262
ZXDB	140	23	3.28855e-05	1.73827e-05	0.00309284	0.0273662	-0.637556	0.528583
RCN2	257	151	6.03685e-05	0.000114121	2.06446e-09	5.97364e-08	0.636796	1.89041
STT3A	92	54	2.16105e-05	4.08116e-05	0.00040602	0.00484178	0.635788	1.88851
RIMKLB	46	27	1.08053e-05	2.04058e-05	0.0124034	0.0820003	0.635788	1.88851
WDR90	46	27	1.08053e-05	2.04058e-05	0.0124034	0.0820003	0.635788	1.88851
SMC4	46	27	1.08053e-05	2.04058e-05	0.0124034	0.0820003	0.635788	1.88851
PHLDB1	85	14	1.99662e-05	1.05808e-05	0.0244065	0.135228	-0.635002	0.529935
STEAP2	87	51	2.0436e-05	3.85443e-05	0.000592011	0.00670625	0.63451	1.8861
LINC01028	29	17	6.81201e-06	1.28481e-05	0.0542132	0.238438	0.63451	1.8861
TMLHE	29	17	6.81201e-06	1.28481e-05	0.0542132	0.238438	0.63451	1.8861
CD47	333	195	7.82206e-05	0.000147375	1.32642e-11	4.83313e-10	0.633449	1.8841
PPP1CB	205	120	4.81538e-05	9.06925e-05	9.9272e-08	2.36764e-06	0.633074	1.88339
RPAP3	41	24	9.63077e-06	1.81385e-05	0.0185497	0.109401	0.633074	1.88339
PLEKHF1	41	24	9.63077e-06	1.81385e-05	0.0185497	0.109401	0.633074	1.88339
CREB3L2	41	24	9.63077e-06	1.81385e-05	0.0185497	0.109401	0.633074	1.88339
SLC38A5	41	24	9.63077e-06	1.81385e-05	0.0185497	0.109401	0.633074	1.88339
FBXW9	41	24	9.63077e-06	1.81385e-05	0.0185497	0.109401	0.633074	1.88339
KLK5	103	17	2.41944e-05	1.28481e-05	0.0131918	0.0847824	-0.632923	0.531037
CYBA	1179	689	0.000276943	0.000520726	5.02288e-37	5.77118e-35	0.631412	1.88026
FILIP1L	101	59	2.37246e-05	4.45905e-05	0.000182357	0.00239807	0.631009	1.87951
AP1S1	149	87	3.49996e-05	6.57521e-05	7.45707e-06	0.000132336	0.630554	1.87865
PARD6B	417	69	9.7952e-05	5.21482e-05	2.62112e-07	5.87735e-06	-0.630387	0.532386
TPPP3	36	21	8.45628e-06	1.58712e-05	0.0279164	0.14891	0.629596	1.87685
POLG	36	21	8.45628e-06	1.58712e-05	0.0279164	0.14891	0.629596	1.87685
FNDC10	24	14	5.63752e-06	1.05808e-05	0.0830672	0.313318	0.629596	1.87685
TATDN2	24	14	5.63752e-06	1.05808e-05	0.0830672	0.313318	0.629596	1.87685
DCP1B	24	14	5.63752e-06	1.05808e-05	0.0830672	0.313318	0.629596	1.87685
TBCD	24	14	5.63752e-06	1.05808e-05	0.0830672	0.313318	0.629596	1.87685
RAI14	24	14	5.63752e-06	1.05808e-05	0.0830672	0.313318	0.629596	1.87685
ANKFY1	24	14	5.63752e-06	1.05808e-05	0.0830672	0.313318	0.629596	1.87685
DUSP2	1104	183	0.000259326	0.000138306	3.23149e-17	1.67325e-15	-0.628617	0.533329
RPRM	579	96	0.000136005	7.2554e-05	1.09494e-09	3.29551e-08	-0.628362	0.533465
CEBPZ	199	33	4.67445e-05	2.49404e-05	0.0004792	0.00556686	-0.628205	0.533549
USP22	67	39	1.57381e-05	2.94751e-05	0.00274239	0.0248377	0.627461	1.87285
AOX1	819	136	0.00019238	0.000102785	4.76018e-13	1.96152e-11	-0.626837	0.534279
SLC33A1	43	25	1.01006e-05	1.88943e-05	0.0149698	0.093236	0.626268	1.87062
DTNA	43	25	1.01006e-05	1.88943e-05	0.0149698	0.093236	0.626268	1.87062
ROBO3	385	64	9.04353e-05	4.83693e-05	9.10599e-07	1.89099e-05	-0.625768	0.534851
NME7	74	43	1.73824e-05	3.24982e-05	0.00151467	0.0149576	0.625727	1.86961
SP100	241	140	5.66101e-05	0.000105808	1.16228e-08	3.09046e-07	0.625438	1.86906
MIR100HG	248	144	5.82544e-05	0.000108831	8.80103e-09	2.36411e-07	0.624977	1.8682
PPP1R3F	31	18	7.2818e-06	1.36039e-05	0.0423387	0.201833	0.624977	1.8682
WDR45B	204	34	4.79189e-05	2.56962e-05	0.000426223	0.00503062	-0.623167	0.536243
ENSG00000267222	48	8	1.1275e-05	6.04617e-06	0.115516	0.388449	-0.623167	0.536243
AFAP1L1	48	8	1.1275e-05	6.04617e-06	0.115516	0.388449	-0.623167	0.536243
PARP6	48	8	1.1275e-05	6.04617e-06	0.115516	0.388449	-0.623167	0.536243
ENSG00000249042	24	4	5.63752e-06	3.02308e-06	0.372254	0.736691	-0.623167	0.536243
PELI1	24	4	5.63752e-06	3.02308e-06	0.372254	0.736691	-0.623167	0.536243
PPP1R12C	24	4	5.63752e-06	3.02308e-06	0.372254	0.736691	-0.623167	0.536243
ABR	24	4	5.63752e-06	3.02308e-06	0.372254	0.736691	-0.623167	0.536243
ENSG00000272933	24	4	5.63752e-06	3.02308e-06	0.372254	0.736691	-0.623167	0.536243
CRTC3	24	4	5.63752e-06	3.02308e-06	0.372254	0.736691	-0.623167	0.536243
CIART	24	4	5.63752e-06	3.02308e-06	0.372254	0.736691	-0.623167	0.536243
ENSG00000288632	24	4	5.63752e-06	3.02308e-06	0.372254	0.736691	-0.623167	0.536243
CDKL5	24	4	5.63752e-06	3.02308e-06	0.372254	0.736691	-0.623167	0.536243
ENSG00000270640	24	4	5.63752e-06	3.02308e-06	0.372254	0.736691	-0.623167	0.536243
RBBP5	24	4	5.63752e-06	3.02308e-06	0.372254	0.736691	-0.623167	0.536243
VSIG10	24	4	5.63752e-06	3.02308e-06	0.372254	0.736691	-0.623167	0.536243
CANT1	24	4	5.63752e-06	3.02308e-06	0.372254	0.736691	-0.623167	0.536243
ETS2	492	82	0.000115569	6.19732e-05	2.50909e-08	6.44301e-07	-0.623167	0.536243
TSPYL2	246	41	5.77846e-05	3.09866e-05	9.47691e-05	0.00134031	-0.623167	0.536243
SLC27A5	132	22	3.10064e-05	1.6627e-05	0.00573834	0.0444305	-0.623167	0.536243
ARID4A	108	18	2.53689e-05	1.36039e-05	0.0116688	0.0785288	-0.623167	0.536243
TXNL4B	90	15	2.11407e-05	1.13366e-05	0.0215637	0.122766	-0.623167	0.536243
COG3	84	14	1.97313e-05	1.05808e-05	0.0316798	0.16217	-0.623167	0.536243
HPSE	72	12	1.69126e-05	9.06925e-06	0.0404737	0.195723	-0.623167	0.536243
ME2	66	11	1.55032e-05	8.31348e-06	0.0596576	0.251155	-0.623167	0.536243
ZNF667-AS1	60	10	1.40938e-05	7.55771e-06	0.0677089	0.269961	-0.623167	0.536243
PHF13	54	9	1.26844e-05	6.80194e-06	0.101596	0.354501	-0.623167	0.536243
RECK	54	9	1.26844e-05	6.80194e-06	0.101596	0.354501	-0.623167	0.536243
UTP20	42	7	9.86566e-06	5.2904e-06	0.132815	0.424583	-0.623167	0.536243
PTN	42	7	9.86566e-06	5.2904e-06	0.132815	0.424583	-0.623167	0.536243
ITGA9-AS1	42	7	9.86566e-06	5.2904e-06	0.132815	0.424583	-0.623167	0.536243
SIX2	42	7	9.86566e-06	5.2904e-06	0.132815	0.424583	-0.623167	0.536243
CYP2J2	36	6	8.45628e-06	4.53463e-06	0.202678	0.548737	-0.623167	0.536243
RASA4B	30	5	7.0469e-06	3.77886e-06	0.234999	0.574358	-0.623167	0.536243
HABP4	30	5	7.0469e-06	3.77886e-06	0.234999	0.574358	-0.623167	0.536243
ENSG00000280798	30	5	7.0469e-06	3.77886e-06	0.234999	0.574358	-0.623167	0.536243
MAILR	78	13	1.83219e-05	9.82502e-06	0.0356279	0.177699	-0.623167	0.536243
TLE4	78	13	1.83219e-05	9.82502e-06	0.0356279	0.177699	-0.623167	0.536243
ANKRD65	38	22	8.92608e-06	1.6627e-05	0.0225876	0.126711	0.622049	1.86274
GALNT2	38	22	8.92608e-06	1.6627e-05	0.0225876	0.126711	0.622049	1.86274
EHD2	38	22	8.92608e-06	1.6627e-05	0.0225876	0.126711	0.622049	1.86274
ASB3	38	22	8.92608e-06	1.6627e-05	0.0225876	0.126711	0.622049	1.86274
HPCAL1	377	63	8.85561e-05	4.76136e-05	1.2735e-06	2.56673e-05	-0.620518	0.537666
OLFML3	218	126	5.12075e-05	9.52272e-05	7.9851e-08	1.93673e-06	0.620379	1.85963
ENSG00000286116	263	152	6.17779e-05	0.000114877	4.10258e-09	1.14909e-07	0.620319	1.85952
CPZ	90	52	2.11407e-05	3.93001e-05	0.000520427	0.00597959	0.620026	1.85898
RAB11B-AS1	45	26	1.05704e-05	1.965e-05	0.0166833	0.101748	0.620026	1.85898
RTP4	45	26	1.05704e-05	1.965e-05	0.0166833	0.101748	0.620026	1.85898
NADK	45	26	1.05704e-05	1.965e-05	0.0166833	0.101748	0.620026	1.85898
AAAS	45	26	1.05704e-05	1.965e-05	0.0166833	0.101748	0.620026	1.85898
LINC02360	257	43	6.03685e-05	3.24982e-05	7.58952e-05	0.00109502	-0.619284	0.53833
H2AW	227	38	5.33216e-05	2.87193e-05	0.000213726	0.00274858	-0.618772	0.538606
GGH	78	45	1.83219e-05	3.40097e-05	0.00136092	0.0137587	0.618546	1.85623
ZFPL1	52	30	1.22146e-05	2.26731e-05	0.00894581	0.0640364	0.618546	1.85623
C1orf216	26	15	6.10732e-06	1.13366e-05	0.0648478	0.262573	0.618546	1.85623
ERRFI1	1564	262	0.000367379	0.000198012	3.87287e-23	2.77104e-21	-0.618065	0.538986
TP53RK	111	64	2.60735e-05	4.83693e-05	0.000165776	0.00221142	0.617945	1.85511
FRAS1	66	38	1.55032e-05	2.87193e-05	0.00364913	0.0309822	0.616524	1.85248
DNAJC12	33	19	7.75159e-06	1.43597e-05	0.0343207	0.172371	0.616524	1.85248
MED24	33	19	7.75159e-06	1.43597e-05	0.0343207	0.172371	0.616524	1.85248
NT5E	33	19	7.75159e-06	1.43597e-05	0.0343207	0.172371	0.616524	1.85248
MKLN1	33	19	7.75159e-06	1.43597e-05	0.0343207	0.172371	0.616524	1.85248
CXorf49B	33	19	7.75159e-06	1.43597e-05	0.0343207	0.172371	0.616524	1.85248
CDC14A	143	24	3.35902e-05	1.81385e-05	0.00350765	0.0300631	-0.616198	0.539993
novelGene_7570	143	24	3.35902e-05	1.81385e-05	0.00350765	0.0300631	-0.616198	0.539993
DSP	139	80	3.26507e-05	6.04617e-05	2.18687e-05	0.000353787	0.616145	1.85178
SGMS2	417	70	9.7952e-05	5.2904e-05	4.75276e-07	1.03333e-05	-0.615999	0.540101
PMS2P1	137	23	3.21809e-05	1.73827e-05	0.00506659	0.0402794	-0.615894	0.540158
GPALPP1	40	23	9.39587e-06	1.73827e-05	0.0250126	0.137713	0.615207	1.85004
ZNF217	113	19	2.65433e-05	1.43597e-05	0.0103325	0.0715546	-0.614357	0.540989
RANBP9	47	27	1.10401e-05	2.04058e-05	0.0133777	0.0850135	0.614282	1.84833
FAM241A	214	36	5.02679e-05	2.72078e-05	0.000338149	0.00412301	-0.613865	0.541255
SLAIN2	54	31	1.26844e-05	2.34289e-05	0.0100788	0.0704487	0.613595	1.84706
SEPTIN2	251	144	5.89591e-05	0.000108831	1.45352e-08	3.83891e-07	0.612953	1.84587
SNX24	68	39	1.5973e-05	2.94751e-05	0.00297247	0.0264647	0.612646	1.84531
DYNLT1	600	344	0.000140938	0.000259985	1.97731e-18	1.0921e-16	0.612304	1.84468
UBE2Q2	89	15	2.09058e-05	1.13366e-05	0.0277906	0.148591	-0.611994	0.542269
MAFB	172	29	4.04022e-05	2.19174e-05	0.00154346	0.0152038	-0.611606	0.542479
OXR1	83	14	1.94964e-05	1.05808e-05	0.0313479	0.161127	-0.611191	0.542704
NIP7	83	14	1.94964e-05	1.05808e-05	0.0313479	0.161127	-0.611191	0.542704
ARMC8	84	48	1.97313e-05	3.6277e-05	0.00101192	0.010676	0.608977	1.83855
RNF138	42	24	9.86566e-06	1.81385e-05	0.0201106	0.116212	0.608977	1.83855
SMC6	35	20	8.22139e-06	1.51154e-05	0.0377617	0.18651	0.608977	1.83855
PPP3CA	28	16	6.57711e-06	1.20923e-05	0.0738208	0.288789	0.608977	1.83855
DCAF5	28	16	6.57711e-06	1.20923e-05	0.0738208	0.288789	0.608977	1.83855
ZNF532	28	16	6.57711e-06	1.20923e-05	0.0738208	0.288789	0.608977	1.83855
TMEM245	21	12	4.93283e-06	9.06925e-06	0.100646	0.352137	0.608977	1.83855
FANCL	21	12	4.93283e-06	9.06925e-06	0.100646	0.352137	0.608977	1.83855
CLCN7	21	12	4.93283e-06	9.06925e-06	0.100646	0.352137	0.608977	1.83855
OCIAD2	352	201	8.26837e-05	0.00015191	2.8574e-11	1.00398e-09	0.608266	1.83724
EXOSC3	65	11	1.52683e-05	8.31348e-06	0.0593513	0.250067	-0.6079	0.544493
RBM22	65	11	1.52683e-05	8.31348e-06	0.0593513	0.250067	-0.6079	0.544493
EPSTI1	270	154	6.34221e-05	0.000116389	6.10754e-09	1.66959e-07	0.607123	1.83514
TPGS2	114	65	2.67782e-05	4.91251e-05	0.000145001	0.00196764	0.606781	1.83452
TCEAL3	649	110	0.000152448	8.31348e-05	3.78766e-10	1.19005e-08	-0.60636	0.545332
SLFN11	59	10	1.38589e-05	7.55771e-06	0.0880996	0.328155	-0.60636	0.545332
CCDC22	59	10	1.38589e-05	7.55771e-06	0.0880996	0.328155	-0.60636	0.545332
PERP	365	208	8.57373e-05	0.0001572	1.62395e-11	5.86298e-10	0.606233	1.83351
SCG5	137	78	3.21809e-05	5.89501e-05	3.7544e-05	0.000576004	0.60532	1.83184
BCO2	271	46	6.3657e-05	3.47655e-05	6.83042e-05	0.000992776	-0.604885	0.546137
YIPF5	58	33	1.3624e-05	2.49404e-05	0.00657245	0.0498347	0.604657	1.83062
ACLY	58	33	1.3624e-05	2.49404e-05	0.00657245	0.0498347	0.604657	1.83062
SLC7A5P2	212	36	4.97981e-05	2.72078e-05	0.000427159	0.00503287	-0.604475	0.546361
FBXO25	106	18	2.48991e-05	1.36039e-05	0.0148875	0.0928462	-0.604475	0.546361
YWHAG	106	18	2.48991e-05	1.36039e-05	0.0148875	0.0928462	-0.604475	0.546361
TM7SF2	53	9	1.24495e-05	6.80194e-06	0.100344	0.351316	-0.604475	0.546361
NSUN5	51	29	1.19797e-05	2.19174e-05	0.0119396	0.0796361	0.604063	1.82954
THOC5	51	29	1.19797e-05	2.19174e-05	0.0119396	0.0796361	0.604063	1.82954
CCNB1	44	25	1.03355e-05	1.88943e-05	0.022359	0.125923	0.603279	1.8281
TSPAN6	44	25	1.03355e-05	1.88943e-05	0.022359	0.125923	0.603279	1.8281
C5orf15	81	46	1.90266e-05	3.47655e-05	0.00161339	0.0158233	0.602785	1.8272
PXMP2	241	41	5.66101e-05	3.09866e-05	0.000191892	0.00251086	-0.602633	0.547369
ENSG00000241764	47	8	1.10401e-05	6.04617e-06	0.151762	0.448784	-0.602114	0.547653
KDELR3	150	85	3.52345e-05	6.42405e-05	2.10384e-05	0.000342821	0.600608	1.82323
ATP2B4	60	34	1.40938e-05	2.56962e-05	0.00716721	0.0533615	0.600608	1.82323
ZBTB41	30	17	7.0469e-06	1.28481e-05	0.0575056	0.244978	0.600608	1.82323
PATL1	30	17	7.0469e-06	1.28481e-05	0.0575056	0.244978	0.600608	1.82323
ZNF395	340	58	7.98649e-05	4.38347e-05	8.87508e-06	0.000155918	-0.59991	0.548861
TMEM165	498	282	0.000116979	0.000213127	7.97516e-15	3.72513e-13	0.599899	1.82194
FAHD1	53	30	1.24495e-05	2.26731e-05	0.0134179	0.0852343	0.599498	1.8212
MAPK6	82	14	1.92615e-05	1.05808e-05	0.0404444	0.195647	-0.59907	0.549322
ZNF35	41	7	9.63077e-06	5.2904e-06	0.173727	0.490343	-0.59907	0.549322
BAX	380	215	8.92608e-05	0.000162491	1.05539e-11	3.90891e-10	0.599059	1.82041
MAPK14	46	26	1.08053e-05	1.965e-05	0.017881	0.107225	0.598047	1.81856
CHEK2	23	13	5.40263e-06	9.82502e-06	0.113842	0.384546	0.598047	1.81856
YPEL2	23	13	5.40263e-06	9.82502e-06	0.113842	0.384546	0.598047	1.81856
ALDH3B1	23	13	5.40263e-06	9.82502e-06	0.113842	0.384546	0.598047	1.81856
POSTN	23	13	5.40263e-06	9.82502e-06	0.113842	0.384546	0.598047	1.81856
CHRNB1	23	13	5.40263e-06	9.82502e-06	0.113842	0.384546	0.598047	1.81856
SNURF	23	13	5.40263e-06	9.82502e-06	0.113842	0.384546	0.598047	1.81856
SLIT3	193	109	4.53351e-05	8.2379e-05	1.32509e-06	2.6605e-05	0.59725	1.81711
AKR1C1	76	13	1.78522e-05	9.82502e-06	0.0456817	0.210575	-0.597192	0.550355
ANP32E	85	48	1.99662e-05	3.6277e-05	0.0014461	0.014407	0.597142	1.81692
EML3	146	25	3.42949e-05	1.88943e-05	0.00395873	0.0331635	-0.596138	0.550935
AXIN2	39	22	9.16097e-06	1.6627e-05	0.0335966	0.170415	0.596073	1.81498
FHL3	39	22	9.16097e-06	1.6627e-05	0.0335966	0.170415	0.596073	1.81498
ADRA2A	39	22	9.16097e-06	1.6627e-05	0.0335966	0.170415	0.596073	1.81498
NIPA2	55	31	1.29193e-05	2.34289e-05	0.0106473	0.0730596	0.595246	1.81348
TLK1	70	12	1.64428e-05	9.06925e-06	0.0521119	0.231264	-0.594996	0.551565
ACSL1	35	6	8.22139e-06	4.53463e-06	0.201252	0.545946	-0.594996	0.551565
TMOD2	35	6	8.22139e-06	4.53463e-06	0.201252	0.545946	-0.594996	0.551565
CCAR2	35	6	8.22139e-06	4.53463e-06	0.201252	0.545946	-0.594996	0.551565
MAN2A1	35	6	8.22139e-06	4.53463e-06	0.201252	0.545946	-0.594996	0.551565
CEP250	35	6	8.22139e-06	4.53463e-06	0.201252	0.545946	-0.594996	0.551565
HIRIP3	105	18	2.46642e-05	1.36039e-05	0.0191145	0.11181	-0.594996	0.551565
MUS81	105	18	2.46642e-05	1.36039e-05	0.0191145	0.11181	-0.594996	0.551565
MED15	71	40	1.66777e-05	3.02308e-05	0.00350841	0.0300631	0.594792	1.81265
RASL11A	134	23	3.14762e-05	1.73827e-05	0.00636462	0.0484925	-0.593753	0.552251
UBE2V2	128	72	3.00668e-05	5.44155e-05	0.000115534	0.0016009	0.593228	1.80982
BBS4	32	18	7.5167e-06	1.36039e-05	0.046377	0.212772	0.593228	1.80982
MAT2B	32	18	7.5167e-06	1.36039e-05	0.046377	0.212772	0.593228	1.80982
EXOC4	48	27	1.1275e-05	2.04058e-05	0.0199571	0.11558	0.593228	1.80982
TNFAIP3	1058	594	0.000248521	0.000448928	8.06326e-29	7.05132e-27	0.591336	1.8064
TMEM167A	246	138	5.77846e-05	0.000104296	7.51435e-08	1.82536e-06	0.590514	1.80492
HOPX	41	23	9.63077e-06	1.73827e-05	0.0269297	0.145072	0.590514	1.80492
CASP7	41	23	9.63077e-06	1.73827e-05	0.0269297	0.145072	0.590514	1.80492
MCRIP2	383	66	8.99655e-05	4.98809e-05	2.85128e-06	5.38799e-05	-0.589788	0.554445
RASSF4	29	5	6.81201e-06	3.77886e-06	0.311848	0.676423	-0.589266	0.554735
RAB20	29	5	6.81201e-06	3.77886e-06	0.311848	0.676423	-0.589266	0.554735
KIF7	29	5	6.81201e-06	3.77886e-06	0.311848	0.676423	-0.589266	0.554735
MAK16	29	5	6.81201e-06	3.77886e-06	0.311848	0.676423	-0.589266	0.554735
SHB	100	56	2.34897e-05	4.23232e-05	0.000643283	0.00722248	0.588774	1.80178
MTMR2	25	14	5.87242e-06	1.05808e-05	0.0885653	0.328155	0.588774	1.80178
PPP1R26	25	14	5.87242e-06	1.05808e-05	0.0885653	0.328155	0.588774	1.80178
novelGene_11714	25	14	5.87242e-06	1.05808e-05	0.0885653	0.328155	0.588774	1.80178
HIPK2	25	14	5.87242e-06	1.05808e-05	0.0885653	0.328155	0.588774	1.80178
TUBA1A	2960	1656	0.000695294	0.00125156	1.71229e-76	3.59375e-74	0.587808	1.80004
NID2	118	66	2.77178e-05	4.98809e-05	0.000243025	0.00309003	0.587562	1.7996
MYO1B	93	52	2.18454e-05	3.93001e-05	0.00116246	0.0120225	0.587237	1.79901
SMCHD1	162	28	3.80533e-05	2.11616e-05	0.00276311	0.0249536	-0.5868	0.556104
CCDC66	34	19	7.98649e-06	1.43597e-05	0.0508651	0.228045	0.586671	1.79799
GPC4	34	19	7.98649e-06	1.43597e-05	0.0508651	0.228045	0.586671	1.79799
GAS8	34	19	7.98649e-06	1.43597e-05	0.0508651	0.228045	0.586671	1.79799
SGPP2	34	19	7.98649e-06	1.43597e-05	0.0508651	0.228045	0.586671	1.79799
IFITM1	5308	2966	0.00124683	0.00224162	6.00876e-135	1.9705e-132	0.586591	1.79785
MOSPD1	43	24	1.01006e-05	1.81385e-05	0.029847	0.156035	0.585446	1.79579
RAB4B	52	9	1.22146e-05	6.80194e-06	0.130639	0.419329	-0.585427	0.556868
DLD	104	58	2.44293e-05	4.38347e-05	0.000575089	0.00652666	0.584644	1.79435
MAP4K3-DT	52	29	1.22146e-05	2.19174e-05	0.0130322	0.0847824	0.584644	1.79435
GTPBP6	225	39	5.28518e-05	2.94751e-05	0.000482239	0.0055939	-0.583946	0.557693
TRMT10C	75	13	1.76173e-05	9.82502e-06	0.058965	0.249926	-0.583946	0.557693
DNAJC25-GNG10	70	39	1.64428e-05	2.94751e-05	0.00462012	0.0376425	0.583659	1.79259
HMGB2	291	162	6.8355e-05	0.000122435	9.79893e-09	2.62321e-07	0.582865	1.79116
ZNF394	121	21	2.84225e-05	1.58712e-05	0.0131961	0.0847824	-0.582676	0.558402
DST	265	46	6.22476e-05	3.47655e-05	0.000134838	0.00184083	-0.582496	0.558503
SULF2	239	133	5.61403e-05	0.000100518	1.81407e-07	4.15047e-06	0.582478	1.79047
CHMP1B	234	130	5.49658e-05	9.82502e-05	2.62067e-07	5.87735e-06	0.580806	1.78748
ITPRIPL2	81	45	1.90266e-05	3.40097e-05	0.00229279	0.0215082	0.580806	1.78748
SHKBP1	36	20	8.45628e-06	1.51154e-05	0.0408322	0.196918	0.580806	1.78748
TRIM24	36	20	8.45628e-06	1.51154e-05	0.0408322	0.196918	0.580806	1.78748
AMACR	36	20	8.45628e-06	1.51154e-05	0.0408322	0.196918	0.580806	1.78748
ODR4	54	30	1.26844e-05	2.26731e-05	0.0141071	0.0886679	0.580806	1.78748
SEPTIN11	45	25	1.05704e-05	1.88943e-05	0.0238205	0.13235	0.580806	1.78748
CTU2	27	15	6.34221e-06	1.13366e-05	0.0713976	0.281742	0.580806	1.78748
ENSG00000272779	27	15	6.34221e-06	1.13366e-05	0.0713976	0.281742	0.580806	1.78748
ZNF138	27	15	6.34221e-06	1.13366e-05	0.0713976	0.281742	0.580806	1.78748
SH3GL1	27	15	6.34221e-06	1.13366e-05	0.0713976	0.281742	0.580806	1.78748
CHRDL2	27	15	6.34221e-06	1.13366e-05	0.0713976	0.281742	0.580806	1.78748
ENSG00000237773	161	28	3.78184e-05	2.11616e-05	0.00349518	0.030015	-0.580608	0.559558
TMEM191A	138	24	3.24158e-05	1.81385e-05	0.0071461	0.0532356	-0.580608	0.559558
ELF2	69	12	1.62079e-05	9.06925e-06	0.0667394	0.267465	-0.580608	0.559558
MEPCE	230	40	5.40263e-05	3.02308e-05	0.000427108	0.00503287	-0.580608	0.559558
ARNTL	92	16	2.16105e-05	1.20923e-05	0.0310296	0.16077	-0.580608	0.559558
HNRNPA1P33	46	8	1.08053e-05	6.04617e-06	0.149574	0.444583	-0.580608	0.559558
ZNF676	46	8	1.08053e-05	6.04617e-06	0.149574	0.444583	-0.580608	0.559558
HYKK	23	4	5.40263e-06	3.02308e-06	0.367556	0.733283	-0.580608	0.559558
DDX19A	23	4	5.40263e-06	3.02308e-06	0.367556	0.733283	-0.580608	0.559558
XPO7	23	4	5.40263e-06	3.02308e-06	0.367556	0.733283	-0.580608	0.559558
ENSG00000286129	23	4	5.40263e-06	3.02308e-06	0.367556	0.733283	-0.580608	0.559558
ENSG00000216895	23	4	5.40263e-06	3.02308e-06	0.367556	0.733283	-0.580608	0.559558
RAB2B	23	4	5.40263e-06	3.02308e-06	0.367556	0.733283	-0.580608	0.559558
AKNA	23	4	5.40263e-06	3.02308e-06	0.367556	0.733283	-0.580608	0.559558
ZNF569	23	4	5.40263e-06	3.02308e-06	0.367556	0.733283	-0.580608	0.559558
ATAD2B	23	4	5.40263e-06	3.02308e-06	0.367556	0.733283	-0.580608	0.559558
ZDHHC7	23	4	5.40263e-06	3.02308e-06	0.367556	0.733283	-0.580608	0.559558
GOLGA2P7	23	4	5.40263e-06	3.02308e-06	0.367556	0.733283	-0.580608	0.559558
RSBN1L	23	4	5.40263e-06	3.02308e-06	0.367556	0.733283	-0.580608	0.559558
RFXAP	23	4	5.40263e-06	3.02308e-06	0.367556	0.733283	-0.580608	0.559558
MAT2A	270	47	6.34221e-05	3.55212e-05	0.000119875	0.00165232	-0.579682	0.560076
FLRT2	224	39	5.26169e-05	2.94751e-05	0.000476836	0.00554844	-0.579492	0.560183
APIP	110	61	2.58386e-05	4.6102e-05	0.000421985	0.00499809	0.578986	1.78423
LAMC1	83	46	1.94964e-05	3.47655e-05	0.00248977	0.0231354	0.578393	1.78317
ITGA3	109	19	2.56037e-05	1.43597e-05	0.0166913	0.101757	-0.578317	0.560842
CNKSR3	74	41	1.73824e-05	3.09866e-05	0.00410935	0.0340474	0.578099	1.78265
ENSG00000258691	244	135	5.73148e-05	0.000102029	2.3095e-07	5.20828e-06	0.576699	1.78015
DDX60	76	42	1.78522e-05	3.17424e-05	0.00338826	0.0292886	0.575529	1.77807
NAA60	38	21	8.92608e-06	1.58712e-05	0.0449322	0.207779	0.575529	1.77807
BCL3	223	39	5.2382e-05	2.94751e-05	0.000603144	0.00682047	-0.575018	0.562695
TYMP	440	243	0.000103355	0.000183652	3.08139e-12	1.20657e-10	0.574879	1.77692
SHF	40	7	9.39587e-06	5.2904e-06	0.17322	0.489957	-0.574377	0.563056
CHFR	40	7	9.39587e-06	5.2904e-06	0.17322	0.489957	-0.574377	0.563056
ZNF462	29	16	6.81201e-06	1.20923e-05	0.077748	0.298787	0.573885	1.77515
DTX2	29	16	6.81201e-06	1.20923e-05	0.077748	0.298787	0.573885	1.77515
VPS50	29	16	6.81201e-06	1.20923e-05	0.077748	0.298787	0.573885	1.77515
STK38	29	16	6.81201e-06	1.20923e-05	0.077748	0.298787	0.573885	1.77515
AXIN1	29	16	6.81201e-06	1.20923e-05	0.077748	0.298787	0.573885	1.77515
GALNT14	29	16	6.81201e-06	1.20923e-05	0.077748	0.298787	0.573885	1.77515
MTSS1	194	34	4.557e-05	2.56962e-05	0.00135234	0.0136895	-0.572905	0.563885
PRKCI	97	17	2.2785e-05	1.28481e-05	0.0272441	0.146265	-0.572905	0.563885
PRPF38A	97	17	2.2785e-05	1.28481e-05	0.0272441	0.146265	-0.572905	0.563885
PLSCR4	348	61	8.17441e-05	4.6102e-05	1.54177e-05	0.000259204	-0.572736	0.56398
TMEM263	49	27	1.15099e-05	2.04058e-05	0.021064	0.120396	0.572609	1.77289
SMKR1	57	10	1.33891e-05	7.55771e-06	0.112842	0.382349	-0.571874	0.564467
PHF23	205	36	4.81538e-05	2.72078e-05	0.00107102	0.0111649	-0.570899	0.565017
ECHDC1	160	88	3.75835e-05	6.65079e-05	3.51933e-05	0.000543649	0.570755	1.7696
G0S2	120	66	2.81876e-05	4.98809e-05	0.000369538	0.00444378	0.570755	1.7696
DGLUCY	60	33	1.40938e-05	2.49404e-05	0.0101682	0.0706035	0.570755	1.7696
MTIF2	60	33	1.40938e-05	2.49404e-05	0.0101682	0.0706035	0.570755	1.7696
ST3GAL4	40	22	9.39587e-06	1.6627e-05	0.0359308	0.178701	0.570755	1.7696
SIK1	74	13	1.73824e-05	9.82502e-06	0.0582791	0.24747	-0.570523	0.56523
TM7SF3	74	13	1.73824e-05	9.82502e-06	0.0582791	0.24747	-0.570523	0.56523
MAGI2-AS3	506	89	0.000118858	6.72636e-05	1.70079e-07	3.91978e-06	-0.569308	0.565917
CTNNB1	224	123	5.26169e-05	9.29598e-05	9.80465e-07	2.01482e-05	0.569131	1.76673
RAET1E	108	19	2.53689e-05	1.43597e-05	0.0212033	0.120972	-0.5691	0.566035
CCDC153	108	19	2.53689e-05	1.43597e-05	0.0212033	0.120972	-0.5691	0.566035
GOLT1B	51	28	1.19797e-05	2.11616e-05	0.0172315	0.104019	0.568971	1.76645
CDV3	93	51	2.18454e-05	3.85443e-05	0.0016045	0.0157459	0.567818	1.76441
ITGAV	93	51	2.18454e-05	3.85443e-05	0.0016045	0.0157459	0.567818	1.76441
DELE1	42	23	9.86566e-06	1.73827e-05	0.0396695	0.19337	0.566417	1.76194
DBN1	126	69	2.9597e-05	5.21482e-05	0.000266034	0.00333942	0.566417	1.76194
PACSIN2	102	18	2.39595e-05	1.36039e-05	0.023956	0.13287	-0.566009	0.567787
CEBPZOS	102	18	2.39595e-05	1.36039e-05	0.023956	0.13287	-0.566009	0.567787
JPT1	85	15	1.99662e-05	1.13366e-05	0.0448814	0.207605	-0.566009	0.567787
SBNO2	68	12	1.5973e-05	9.06925e-06	0.0667328	0.267465	-0.566009	0.567787
APBB2	68	12	1.5973e-05	9.06925e-06	0.0667328	0.267465	-0.566009	0.567787
SECISBP2L	68	12	1.5973e-05	9.06925e-06	0.0667328	0.267465	-0.566009	0.567787
RAB33B-AS1	51	9	1.19797e-05	6.80194e-06	0.129265	0.41808	-0.566009	0.567787
EXOSC6	51	9	1.19797e-05	6.80194e-06	0.129265	0.41808	-0.566009	0.567787
PET117	51	9	1.19797e-05	6.80194e-06	0.129265	0.41808	-0.566009	0.567787
RSPH1	34	6	7.98649e-06	4.53463e-06	0.263659	0.608453	-0.566009	0.567787
ENSG00000203644	34	6	7.98649e-06	4.53463e-06	0.263659	0.608453	-0.566009	0.567787
FLYWCH1	34	6	7.98649e-06	4.53463e-06	0.263659	0.608453	-0.566009	0.567787
DENND2C	34	6	7.98649e-06	4.53463e-06	0.263659	0.608453	-0.566009	0.567787
ABCF3	34	6	7.98649e-06	4.53463e-06	0.263659	0.608453	-0.566009	0.567787
SBSPON	201	110	4.72143e-05	8.31348e-05	3.68246e-06	6.81147e-05	0.565768	1.7608
PEX2	181	99	4.25163e-05	7.48213e-05	1.16549e-05	0.000200942	0.565215	1.75983
NT5C3A	64	35	1.50334e-05	2.6452e-05	0.00898686	0.064301	0.565057	1.75955
EIF3M	560	99	0.000131542	7.48213e-05	4.41211e-08	1.10591e-06	-0.564225	0.568801
SNHG9	164	29	3.85231e-05	2.19174e-05	0.00387544	0.0325525	-0.563978	0.568941
TIMP1	39907	21796	0.00937403	0.0164728	0	0	0.563767	1.75728
BICDL1	537	95	0.00012614	7.17983e-05	8.60852e-08	2.07832e-06	-0.563529	0.569197
LMAN1	337	184	7.91602e-05	0.000139062	2.50265e-09	7.18873e-08	0.563445	1.75671
CRISPLD2	174	95	4.0872e-05	7.17983e-05	2.04663e-05	0.000334538	0.563414	1.75666
CEBPB	2549	451	0.000598752	0.000340853	8.41859e-32	8.0803e-30	-0.563397	0.569272
CEP83	113	20	2.65433e-05	1.51154e-05	0.0186274	0.109661	-0.563063	0.569462
POGZ	33	18	7.75159e-06	1.36039e-05	0.068191	0.271608	0.562457	1.75498
ZNF205	33	18	7.75159e-06	1.36039e-05	0.068191	0.271608	0.562457	1.75498
MAP4K4	187	102	4.39257e-05	7.70886e-05	1.14107e-05	0.000196948	0.562457	1.75498
ZNF626	44	24	1.03355e-05	1.81385e-05	0.0316159	0.161982	0.562457	1.75498
CIAO2B	44	24	1.03355e-05	1.81385e-05	0.0316159	0.161982	0.562457	1.75498
ZMAT3	22	12	5.16773e-06	9.06925e-06	0.155018	0.456271	0.562457	1.75498
TMEM33	22	12	5.16773e-06	9.06925e-06	0.155018	0.456271	0.562457	1.75498
SPDL1	22	12	5.16773e-06	9.06925e-06	0.155018	0.456271	0.562457	1.75498
PLA2R1	22	12	5.16773e-06	9.06925e-06	0.155018	0.456271	0.562457	1.75498
SLC39A11	22	12	5.16773e-06	9.06925e-06	0.155018	0.456271	0.562457	1.75498
SMN1	22	12	5.16773e-06	9.06925e-06	0.155018	0.456271	0.562457	1.75498
RND1	22	12	5.16773e-06	9.06925e-06	0.155018	0.456271	0.562457	1.75498
ANKRD42	22	12	5.16773e-06	9.06925e-06	0.155018	0.456271	0.562457	1.75498
IREB2	22	12	5.16773e-06	9.06925e-06	0.155018	0.456271	0.562457	1.75498
METRN	79	14	1.85568e-05	1.05808e-05	0.0509915	0.228157	-0.561798	0.570183
SPATA2L	79	14	1.85568e-05	1.05808e-05	0.0509915	0.228157	-0.561798	0.570183
STXBP6	169	30	3.96976e-05	2.26731e-05	0.00342777	0.0295167	-0.560109	0.571147
DAAM1	321	57	7.54019e-05	4.3079e-05	4.70421e-05	0.000701886	-0.559798	0.571325
DOHH	107	19	2.5134e-05	1.43597e-05	0.0210946	0.120439	-0.559798	0.571325
SIRT2	107	19	2.5134e-05	1.43597e-05	0.0210946	0.120439	-0.559798	0.571325
CD14	107	19	2.5134e-05	1.43597e-05	0.0210946	0.120439	-0.559798	0.571325
PLGRKT	171	93	4.01673e-05	7.02867e-05	2.44255e-05	0.000389152	0.559528	1.74985
SNHG7	1441	256	0.000338486	0.000193477	2.18834e-18	1.20023e-16	-0.559323	0.571596
S100A9	46	25	1.08053e-05	1.88943e-05	0.0350211	0.175284	0.558827	1.74862
TUG1	46	25	1.08053e-05	1.88943e-05	0.0350211	0.175284	0.558827	1.74862
PER3	45	8	1.05704e-05	6.04617e-06	0.194603	0.532275	-0.558629	0.571993
ENSG00000279691	45	8	1.05704e-05	6.04617e-06	0.194603	0.532275	-0.558629	0.571993
SMPD3	45	8	1.05704e-05	6.04617e-06	0.194603	0.532275	-0.558629	0.571993
PLEKHH3	45	8	1.05704e-05	6.04617e-06	0.194603	0.532275	-0.558629	0.571993
ZEB2	127	69	2.98319e-05	5.21482e-05	0.000283085	0.003517	0.558512	1.74807
UBA3	70	38	1.64428e-05	2.87193e-05	0.00656025	0.0497902	0.557683	1.74662
FAM193B	35	19	8.22139e-06	1.43597e-05	0.0545882	0.239552	0.557683	1.74662
PCNX3	35	19	8.22139e-06	1.43597e-05	0.0545882	0.239552	0.557683	1.74662
BCKDHA	35	19	8.22139e-06	1.43597e-05	0.0545882	0.239552	0.557683	1.74662
AADAC	528	94	0.000124026	7.10425e-05	1.48214e-07	3.44859e-06	-0.557209	0.572805
CKS2	188	102	4.41606e-05	7.70886e-05	1.19148e-05	0.000204304	0.557123	1.74564
SEC31A	118	64	2.77178e-05	4.83693e-05	0.000466153	0.00543534	0.556791	1.74506
BIRC2	107	58	2.5134e-05	4.38347e-05	0.000922914	0.009876	0.556206	1.74404
NRARP	101	18	2.37246e-05	1.36039e-05	0.0304428	0.158413	-0.556156	0.573409
BAG3	387	69	9.09051e-05	5.21482e-05	7.5745e-06	0.000134117	-0.555726	0.573656
TSN	72	39	1.69126e-05	2.94751e-05	0.00703161	0.0525319	0.555488	1.74279
METTL17	48	26	1.1275e-05	1.965e-05	0.0278264	0.148631	0.555488	1.74279
NSMCE3	48	26	1.1275e-05	1.965e-05	0.0278264	0.148631	0.555488	1.74279
CRADD	24	13	5.63752e-06	9.82502e-06	0.120347	0.40047	0.555488	1.74279
TARBP2	24	13	5.63752e-06	9.82502e-06	0.120347	0.40047	0.555488	1.74279
PAPLN	24	13	5.63752e-06	9.82502e-06	0.120347	0.40047	0.555488	1.74279
RALGAPB	24	13	5.63752e-06	9.82502e-06	0.120347	0.40047	0.555488	1.74279
SFXN1	24	13	5.63752e-06	9.82502e-06	0.120347	0.40047	0.555488	1.74279
PEX3	24	13	5.63752e-06	9.82502e-06	0.120347	0.40047	0.555488	1.74279
TRMT13	24	13	5.63752e-06	9.82502e-06	0.120347	0.40047	0.555488	1.74279
FAM111A	24	13	5.63752e-06	9.82502e-06	0.120347	0.40047	0.555488	1.74279
LUC7L3	437	78	0.00010265	5.89501e-05	2.18186e-06	4.21925e-05	-0.554632	0.574284
LIME1	140	25	3.28855e-05	1.88943e-05	0.0100487	0.0704487	-0.554174	0.574546
CYP51A1	140	25	3.28855e-05	1.88943e-05	0.0100487	0.0704487	-0.554174	0.574546
ALDH1L1	112	20	2.63084e-05	1.51154e-05	0.0186001	0.10963	-0.554174	0.574546
ASXL1	56	10	1.31542e-05	7.55771e-06	0.11208	0.381625	-0.554174	0.574546
CAPN10	56	10	1.31542e-05	7.55771e-06	0.11208	0.381625	-0.554174	0.574546
TSPAN32	28	5	6.57711e-06	3.77886e-06	0.30902	0.671862	-0.554174	0.574546
ARHGDIB	28	5	6.57711e-06	3.77886e-06	0.30902	0.671862	-0.554174	0.574546
ENSG00000273344	28	5	6.57711e-06	3.77886e-06	0.30902	0.671862	-0.554174	0.574546
TRAPPC9	28	5	6.57711e-06	3.77886e-06	0.30902	0.671862	-0.554174	0.574546
RPRD2	28	5	6.57711e-06	3.77886e-06	0.30902	0.671862	-0.554174	0.574546
FRS2	28	5	6.57711e-06	3.77886e-06	0.30902	0.671862	-0.554174	0.574546
TBX2-AS1	28	5	6.57711e-06	3.77886e-06	0.30902	0.671862	-0.554174	0.574546
RICTOR	37	20	8.69118e-06	1.51154e-05	0.0598054	0.251509	0.553407	1.73917
ARNT	37	20	8.69118e-06	1.51154e-05	0.0598054	0.251509	0.553407	1.73917
CD44	124	67	2.91272e-05	5.06367e-05	0.000444725	0.00520864	0.553003	1.73847
GRN	600	324	0.000140938	0.00024487	9.18325e-15	4.26411e-13	0.552406	1.73743
TRNT1	50	27	1.17448e-05	2.04058e-05	0.0227103	0.127173	0.552406	1.73743
HUS1	50	27	1.17448e-05	2.04058e-05	0.0227103	0.127173	0.552406	1.73743
FHL1	693	124	0.000162783	9.37156e-05	2.10764e-09	6.07627e-08	-0.552156	0.575707
VSIG2	380	68	8.92608e-05	5.13924e-05	1.05442e-05	0.000182792	-0.552071	0.575756
CETN3	63	34	1.47985e-05	2.56962e-05	0.0117668	0.0791365	0.551818	1.73641
RAB3GAP1	76	41	1.78522e-05	3.09866e-05	0.00622588	0.0475505	0.551431	1.73574
OGDH	67	12	1.57381e-05	9.06925e-06	0.0849284	0.318755	-0.551194	0.576262
PARP14	89	48	2.09058e-05	3.6277e-05	0.00335307	0.0290642	0.551157	1.73526
CHAC1	184	33	4.3221e-05	2.49404e-05	0.00238675	0.0222967	-0.549836	0.577045
VPS13D	39	21	9.16097e-06	1.58712e-05	0.0477472	0.217371	0.549553	1.73248
SUPT20H	39	21	9.16097e-06	1.58712e-05	0.0477472	0.217371	0.549553	1.73248
ENSG00000273066	39	21	9.16097e-06	1.58712e-05	0.0477472	0.217371	0.549553	1.73248
TULP4	52	28	1.22146e-05	2.11616e-05	0.0245029	0.135666	0.549553	1.73248
RBFOX2	52	28	1.22146e-05	2.11616e-05	0.0245029	0.135666	0.549553	1.73248
ZNF503-AS2	26	14	6.10732e-06	1.05808e-05	0.0964986	0.342055	0.549553	1.73248
INTS8	26	14	6.10732e-06	1.05808e-05	0.0964986	0.342055	0.549553	1.73248
KHDRBS3	26	14	6.10732e-06	1.05808e-05	0.0964986	0.342055	0.549553	1.73248
COSMOC	78	14	1.83219e-05	1.05808e-05	0.0649878	0.262908	-0.549059	0.577493
ETS1	78	14	1.83219e-05	1.05808e-05	0.0649878	0.262908	-0.549059	0.577493
HEPN1	39	7	9.16097e-06	5.2904e-06	0.224488	0.572996	-0.549059	0.577493
NUDT18	39	7	9.16097e-06	5.2904e-06	0.224488	0.572996	-0.549059	0.577493
MAFF	2277	409	0.00053486	0.00030911	2.5446e-27	2.10814e-25	-0.548307	0.577928
MATN2	228	41	5.35565e-05	3.09866e-05	0.000733469	0.00811922	-0.547181	0.578578
PXDC1	489	88	0.000114865	6.65079e-05	6.89651e-07	1.45911e-05	-0.546433	0.579011
CAB39L	50	9	1.17448e-05	6.80194e-06	0.166836	0.479403	-0.546206	0.579143
TBC1D12	50	9	1.17448e-05	6.80194e-06	0.166836	0.479403	-0.546206	0.579143
FES	50	9	1.17448e-05	6.80194e-06	0.166836	0.479403	-0.546206	0.579143
ZNF76	50	9	1.17448e-05	6.80194e-06	0.166836	0.479403	-0.546206	0.579143
TSPOAP1	50	9	1.17448e-05	6.80194e-06	0.166836	0.479403	-0.546206	0.579143
HMGXB4	82	44	1.92615e-05	3.32539e-05	0.00449031	0.0366798	0.546063	1.72644
GPN1	41	22	9.63077e-06	1.6627e-05	0.0524738	0.232411	0.546063	1.72644
PMVK	605	109	0.000142113	8.2379e-05	3.3234e-08	8.43769e-07	-0.545288	0.579675
PCSK5	111	20	2.60735e-05	1.51154e-05	0.0233975	0.13051	-0.545206	0.579723
ANXA6	181	97	4.25163e-05	7.33098e-05	2.82542e-05	0.000445641	0.544806	1.72427
RAB9A	224	120	5.26169e-05	9.06925e-05	3.20598e-06	6.00777e-05	0.544438	1.72364
ZNF561-AS1	28	15	6.57711e-06	1.13366e-05	0.104562	0.361182	0.544438	1.72364
ATP9B	28	15	6.57711e-06	1.13366e-05	0.104562	0.361182	0.544438	1.72364
HLX	122	22	2.86574e-05	1.6627e-05	0.0182309	0.108292	-0.544386	0.580198
CCDC61	61	11	1.43287e-05	8.31348e-06	0.0974613	0.344209	-0.544386	0.580198
MTMR12	61	11	1.43287e-05	8.31348e-06	0.0974613	0.344209	-0.544386	0.580198
H2AC6	71	38	1.66777e-05	2.87193e-05	0.00915724	0.0652531	0.543499	1.72202
ARHGEF35	144	26	3.38251e-05	1.965e-05	0.00875507	0.0627852	-0.543124	0.58093
AKT1S1	72	13	1.69126e-05	9.82502e-06	0.0739586	0.289166	-0.543124	0.58093
RHOG	86	46	2.02011e-05	3.47655e-05	0.00396429	0.0331925	0.542886	1.72097
TEAD2	43	23	1.01006e-05	1.73827e-05	0.0417916	0.199831	0.542886	1.72097
CDKN2D	43	23	1.01006e-05	1.73827e-05	0.0417916	0.199831	0.542886	1.72097
REC8	232	124	5.44961e-05	9.37156e-05	2.54557e-06	4.8452e-05	0.542137	1.71968
CBR4	58	31	1.3624e-05	2.34289e-05	0.0174799	0.105341	0.542137	1.71968
PACSIN3	177	32	4.15767e-05	2.41847e-05	0.00335664	0.029075	-0.541822	0.581688
RCN1	496	265	0.000116509	0.000200279	5.06649e-12	1.9595e-10	0.541746	1.71901
HSPB2	271	49	6.3657e-05	3.70328e-05	0.000284193	0.00351966	-0.541706	0.581755
DYNLL2	188	34	4.41606e-05	2.56962e-05	0.00263121	0.0240662	-0.541489	0.581881
PFN2	88	47	2.06709e-05	3.55212e-05	0.00434063	0.0356793	0.541403	1.71842
ELOVL5	148	79	3.47647e-05	5.97059e-05	0.000165509	0.00220974	0.540828	1.71743
LSM14A	75	40	1.76173e-05	3.02308e-05	0.00808822	0.0586173	0.539984	1.71598
GPAT4	60	32	1.40938e-05	2.41847e-05	0.0190374	0.111525	0.539984	1.71598
SLC25A17	30	16	7.0469e-06	1.20923e-05	0.083681	0.314974	0.539984	1.71598
PHF21A	30	16	7.0469e-06	1.20923e-05	0.083681	0.314974	0.539984	1.71598
BMP7	30	16	7.0469e-06	1.20923e-05	0.083681	0.314974	0.539984	1.71598
SEC24A	45	24	1.05704e-05	1.81385e-05	0.0341725	0.172088	0.539984	1.71598
FHOD1	45	24	1.05704e-05	1.81385e-05	0.0341725	0.172088	0.539984	1.71598
CCDC90B	244	130	5.73148e-05	9.82502e-05	1.388e-06	2.78324e-05	0.538959	1.71422
CORO1C	92	49	2.16105e-05	3.70328e-05	0.00289333	0.025951	0.538624	1.71365
NXT1	518	94	0.000121677	7.10425e-05	4.26957e-07	9.36035e-06	-0.538088	0.583863
SMC5	281	51	6.6006e-05	3.85443e-05	0.000223719	0.00287006	-0.537937	0.583952
CXADR	165	30	3.8758e-05	2.26731e-05	0.00533811	0.0420099	-0.536156	0.584993
METTL25	121	22	2.84225e-05	1.6627e-05	0.0180872	0.107927	-0.536156	0.584993
OBSCN	66	12	1.55032e-05	9.06925e-06	0.108772	0.373593	-0.536156	0.584993
THAP12	55	10	1.29193e-05	7.55771e-06	0.1436	0.438319	-0.536156	0.584993
CPLX1	44	8	1.03355e-05	6.04617e-06	0.192213	0.527663	-0.536156	0.584993
ENSG00000275441	33	6	7.75159e-06	4.53463e-06	0.262197	0.606055	-0.536156	0.584993
RAI2	33	6	7.75159e-06	4.53463e-06	0.262197	0.606055	-0.536156	0.584993
POLL	33	6	7.75159e-06	4.53463e-06	0.262197	0.606055	-0.536156	0.584993
NR1D2	33	6	7.75159e-06	4.53463e-06	0.262197	0.606055	-0.536156	0.584993
DCLK1	33	6	7.75159e-06	4.53463e-06	0.262197	0.606055	-0.536156	0.584993
ENSG00000279140	33	6	7.75159e-06	4.53463e-06	0.262197	0.606055	-0.536156	0.584993
LARP4	33	6	7.75159e-06	4.53463e-06	0.262197	0.606055	-0.536156	0.584993
NFYA	22	4	5.16773e-06	3.02308e-06	0.487861	0.847733	-0.536156	0.584993
CASD1	22	4	5.16773e-06	3.02308e-06	0.487861	0.847733	-0.536156	0.584993
IPP	22	4	5.16773e-06	3.02308e-06	0.487861	0.847733	-0.536156	0.584993
ELMO3	22	4	5.16773e-06	3.02308e-06	0.487861	0.847733	-0.536156	0.584993
LDB1	22	4	5.16773e-06	3.02308e-06	0.487861	0.847733	-0.536156	0.584993
SLC43A1	22	4	5.16773e-06	3.02308e-06	0.487861	0.847733	-0.536156	0.584993
QSER1	22	4	5.16773e-06	3.02308e-06	0.487861	0.847733	-0.536156	0.584993
C14orf93	22	4	5.16773e-06	3.02308e-06	0.487861	0.847733	-0.536156	0.584993
NOM1	22	4	5.16773e-06	3.02308e-06	0.487861	0.847733	-0.536156	0.584993
HSPB7	64	34	1.50334e-05	2.56962e-05	0.0168002	0.102303	0.53607	1.70928
TMEM60	64	34	1.50334e-05	2.56962e-05	0.0168002	0.102303	0.53607	1.70928
VPS26C	32	17	7.5167e-06	1.28481e-05	0.0909316	0.33187	0.53607	1.70928
SLC11A2	32	17	7.5167e-06	1.28481e-05	0.0909316	0.33187	0.53607	1.70928
GPATCH2	32	17	7.5167e-06	1.28481e-05	0.0909316	0.33187	0.53607	1.70928
SMTNL2	32	17	7.5167e-06	1.28481e-05	0.0909316	0.33187	0.53607	1.70928
PAIP1	324	172	7.61066e-05	0.000129993	4.43e-08	1.10863e-06	0.535343	1.70803
TUBG1	49	26	1.15099e-05	1.965e-05	0.0298251	0.156032	0.534869	1.70722
DDX24	115	61	2.70131e-05	4.6102e-05	0.000995987	0.010522	0.534534	1.70665
NSRP1	280	51	6.57711e-05	3.85443e-05	0.000278942	0.00347926	-0.534372	0.586037
MT1M	8368	1525	0.00196562	0.00115255	8.05616e-92	1.95095e-89	-0.533828	0.586356
KLK1	192	35	4.51002e-05	2.6452e-05	0.00291	0.0260389	-0.533555	0.586516
UVRAG	181	33	4.25163e-05	2.49404e-05	0.00369777	0.0312603	-0.533397	0.586609
P4HB	1669	884	0.000392043	0.000668102	2.25629e-35	2.43262e-33	0.533069	1.70416
IVD	159	29	3.73486e-05	2.19174e-05	0.00760315	0.0555365	-0.533016	0.586832
FAHD2B	159	29	3.73486e-05	2.19174e-05	0.00760315	0.0555365	-0.533016	0.586832
ODF2L	136	72	3.1946e-05	5.44155e-05	0.000419922	0.0049774	0.532604	1.70336
LRCH3	34	18	7.98649e-06	1.36039e-05	0.0726524	0.285549	0.532604	1.70336
GRIPAP1	34	18	7.98649e-06	1.36039e-05	0.0726524	0.285549	0.532604	1.70336
TOMM40	308	163	7.23482e-05	0.000123191	9.42605e-08	2.26182e-06	0.532243	1.70275
POM121C	115	21	2.70131e-05	1.58712e-05	0.0259586	0.142164	-0.531817	0.587536
PARP4	104	55	2.44293e-05	4.15674e-05	0.0019812	0.0189007	0.531535	1.70154
CCSER2	93	17	2.18454e-05	1.28481e-05	0.0432732	0.203925	-0.530794	0.588138
RCC1L	106	56	2.48991e-05	4.23232e-05	0.00215581	0.0203567	0.530505	1.69979
BET1	106	56	2.48991e-05	4.23232e-05	0.00215581	0.0203567	0.530505	1.69979
SMAD4	53	28	1.24495e-05	2.11616e-05	0.0260617	0.142394	0.530505	1.69979
CMTM4	36	19	8.45628e-06	1.43597e-05	0.0791812	0.303037	0.529512	1.6981
HCG11	36	19	8.45628e-06	1.43597e-05	0.0791812	0.303037	0.529512	1.6981
STAT6	36	19	8.45628e-06	1.43597e-05	0.0791812	0.303037	0.529512	1.6981
OPTN	271	143	6.3657e-05	0.000108075	7.70563e-07	1.61082e-05	0.529318	1.69777
FAU	27405	5017	0.00643735	0.0037917	4.08825e-291	3.57518e-288	-0.529301	0.589017
ALYREF	71	13	1.66777e-05	9.82502e-06	0.0941845	0.337252	-0.529138	0.589112
BORCS7	55	29	1.29193e-05	2.19174e-05	0.0281795	0.150059	0.528555	1.69648
SDSL	131	24	3.07715e-05	1.81385e-05	0.0140569	0.0884016	-0.528551	0.589458
SULT1A4	131	24	3.07715e-05	1.81385e-05	0.0140569	0.0884016	-0.528551	0.589458
MEIS1	74	39	1.73824e-05	2.94751e-05	0.0104743	0.0724729	0.528089	1.69569
PRR5	60	11	1.40938e-05	8.31348e-06	0.124026	0.40892	-0.527857	0.589868
BICRA	38	20	8.92608e-06	1.51154e-05	0.0631642	0.259792	0.526738	1.6934
SERPINB10	38	20	8.92608e-06	1.51154e-05	0.0631642	0.259792	0.526738	1.6934
TRMT6	38	20	8.92608e-06	1.51154e-05	0.0631642	0.259792	0.526738	1.6934
SILC1	38	20	8.92608e-06	1.51154e-05	0.0631642	0.259792	0.526738	1.6934
CENPX	463	85	0.000108757	6.42405e-05	2.76952e-06	5.23979e-05	-0.526483	0.590678
KBTBD3	49	9	1.15099e-05	6.80194e-06	0.165342	0.476415	-0.526003	0.590962
CARNS1	49	9	1.15099e-05	6.80194e-06	0.165342	0.476415	-0.526003	0.590962
LTC4S	713	131	0.000167481	9.9006e-05	6.19243e-09	1.68934e-07	-0.525692	0.591146
VSIR	566	104	0.000132952	7.86002e-05	2.54378e-07	5.72842e-06	-0.525611	0.591194
NOL12	174	32	4.0872e-05	2.41847e-05	0.00519425	0.0410868	-0.524727	0.591717
GGT7	87	16	2.0436e-05	1.20923e-05	0.0627792	0.258896	-0.524727	0.591717
SYNE1	80	42	1.87917e-05	3.17424e-05	0.00751254	0.0551819	0.524235	1.68917
RNF135	40	21	9.39587e-06	1.58712e-05	0.0690506	0.27413	0.524235	1.68917
TDP2	40	21	9.39587e-06	1.58712e-05	0.0690506	0.27413	0.524235	1.68917
NOMO2	40	21	9.39587e-06	1.58712e-05	0.0690506	0.27413	0.524235	1.68917
SPNS1	40	21	9.39587e-06	1.58712e-05	0.0690506	0.27413	0.524235	1.68917
RABGAP1	40	21	9.39587e-06	1.58712e-05	0.0690506	0.27413	0.524235	1.68917
CYB5R2	40	21	9.39587e-06	1.58712e-05	0.0690506	0.27413	0.524235	1.68917
FAH	120	63	2.81876e-05	4.76136e-05	0.00121281	0.012494	0.524235	1.68917
MINDY2	250	46	5.87242e-05	3.47655e-05	0.000773264	0.00841186	-0.524227	0.592013
VIPR2	380	70	8.92608e-05	5.2904e-05	2.40247e-05	0.000383154	-0.523084	0.59269
RRAS2	342	63	8.03347e-05	4.76136e-05	6.70922e-05	0.000976964	-0.523084	0.59269
DECR2	76	14	1.78522e-05	1.05808e-05	0.0817557	0.309395	-0.523084	0.59269
TEX261	38	7	8.92608e-06	5.2904e-06	0.224021	0.572174	-0.523084	0.59269
RRP7BP	38	7	8.92608e-06	5.2904e-06	0.224021	0.572174	-0.523084	0.59269
NAPA-AS1	38	7	8.92608e-06	5.2904e-06	0.224021	0.572174	-0.523084	0.59269
NAT10	38	7	8.92608e-06	5.2904e-06	0.224021	0.572174	-0.523084	0.59269
ENSG00000261526	38	7	8.92608e-06	5.2904e-06	0.224021	0.572174	-0.523084	0.59269
TTC21B	38	7	8.92608e-06	5.2904e-06	0.224021	0.572174	-0.523084	0.59269
RSPO1	228	42	5.35565e-05	3.17424e-05	0.00123869	0.0127273	-0.523084	0.59269
UBE2E1	145	76	3.406e-05	5.74386e-05	0.000346055	0.00421288	0.522592	1.68639
KDELR2	502	263	0.000117918	0.000198768	3.37328e-11	1.17216e-09	0.522146	1.68564
HSD17B6	901	472	0.000211642	0.000356724	5.31593e-19	3.06513e-17	0.522066	1.68551
EIF4E2	189	99	4.43955e-05	7.48213e-05	5.27892e-05	0.000778776	0.521965	1.68534
CPEB4	84	44	1.97313e-05	3.32539e-05	0.00660818	0.0499852	0.521965	1.68534
GCNT1	63	33	1.47985e-05	2.49404e-05	0.021784	0.12307	0.521965	1.68534
PIGBOS1	63	33	1.47985e-05	2.49404e-05	0.021784	0.12307	0.521965	1.68534
RASAL2	42	22	9.86566e-06	1.6627e-05	0.0549954	0.240936	0.521965	1.68534
ADGRA3	42	22	9.86566e-06	1.6627e-05	0.0549954	0.240936	0.521965	1.68534
RARA-AS1	21	11	4.93283e-06	8.31348e-06	0.209509	0.551181	0.521965	1.68534
DENND10	21	11	4.93283e-06	8.31348e-06	0.209509	0.551181	0.521965	1.68534
F12	21	11	4.93283e-06	8.31348e-06	0.209509	0.551181	0.521965	1.68534
NUBPL	21	11	4.93283e-06	8.31348e-06	0.209509	0.551181	0.521965	1.68534
KBTBD7	21	11	4.93283e-06	8.31348e-06	0.209509	0.551181	0.521965	1.68534
ENSG00000270504	21	11	4.93283e-06	8.31348e-06	0.209509	0.551181	0.521965	1.68534
C11orf24	21	11	4.93283e-06	8.31348e-06	0.209509	0.551181	0.521965	1.68534
ALDH2	1184	620	0.000278118	0.000468578	2.12453e-24	1.60011e-22	0.521658	1.68482
DECR1	615	322	0.000144462	0.000243358	2.10603e-13	9.03299e-12	0.521522	1.68459
PRG4	4087	2139	0.000960023	0.00161659	9.49424e-80	2.01958e-77	0.52112	1.68391
MAZ	86	45	2.02011e-05	3.40097e-05	0.00547037	0.0428617	0.520908	1.68355
BEX5	65	12	1.52683e-05	9.06925e-06	0.107447	0.36993	-0.520888	0.593993
HIP1	65	12	1.52683e-05	9.06925e-06	0.107447	0.36993	-0.520888	0.593993
PYGM	65	12	1.52683e-05	9.06925e-06	0.107447	0.36993	-0.520888	0.593993
MIR22HG	249	46	5.84893e-05	3.47655e-05	0.000765714	0.0083644	-0.520219	0.59439
GSTM2	184	34	4.3221e-05	2.56962e-05	0.00405105	0.0337394	-0.519983	0.594531
C8orf82	92	17	2.16105e-05	1.28481e-05	0.0546689	0.239839	-0.519983	0.594531
RASSF1	88	46	2.06709e-05	3.47655e-05	0.00581908	0.0449672	0.519897	1.68185
SMIM15	88	46	2.06709e-05	3.47655e-05	0.00581908	0.0449672	0.519897	1.68185
NADSYN1	44	23	1.03355e-05	1.73827e-05	0.0448795	0.207605	0.519897	1.68185
FLCN	44	23	1.03355e-05	1.73827e-05	0.0448795	0.207605	0.519897	1.68185
RECQL	44	23	1.03355e-05	1.73827e-05	0.0448795	0.207605	0.519897	1.68185
HOOK1	119	22	2.79527e-05	1.6627e-05	0.0225806	0.126711	-0.519489	0.594825
SNX4	67	35	1.57381e-05	2.6452e-05	0.0143975	0.0901835	0.519248	1.68076
GLB1	90	47	2.11407e-05	3.55212e-05	0.00479763	0.0388075	0.51893	1.68023
MAGEF1	136	71	3.1946e-05	5.36597e-05	0.000566172	0.00644404	0.518617	1.6797
RPN2	885	462	0.000207884	0.000349166	1.89935e-18	1.05273e-16	0.51857	1.67962
SLC35A2	46	24	1.08053e-05	1.81385e-05	0.0479543	0.217661	0.518005	1.67867
CPSF2	23	12	5.40263e-06	9.06925e-06	0.162556	0.470021	0.518005	1.67867
ENSG00000251002	23	12	5.40263e-06	9.06925e-06	0.162556	0.470021	0.518005	1.67867
KLHL4	23	12	5.40263e-06	9.06925e-06	0.162556	0.470021	0.518005	1.67867
VPS33A	23	12	5.40263e-06	9.06925e-06	0.162556	0.470021	0.518005	1.67867
FANK1	23	12	5.40263e-06	9.06925e-06	0.162556	0.470021	0.518005	1.67867
ZMYM3	23	12	5.40263e-06	9.06925e-06	0.162556	0.470021	0.518005	1.67867
PIAS2	23	12	5.40263e-06	9.06925e-06	0.162556	0.470021	0.518005	1.67867
FAM86DP	23	12	5.40263e-06	9.06925e-06	0.162556	0.470021	0.518005	1.67867
HAGH	459	85	0.000107818	6.42405e-05	4.17844e-06	7.68375e-05	-0.517807	0.595826
ANTKMT	459	85	0.000107818	6.42405e-05	4.17844e-06	7.68375e-05	-0.517807	0.595826
SENP6	270	50	6.34221e-05	3.77886e-05	0.000474431	0.00552777	-0.517807	0.595826
ARHGEF34P	54	10	1.26844e-05	7.55771e-06	0.142789	0.43635	-0.517807	0.595826
ENSG00000279233	27	5	6.34221e-06	3.77886e-06	0.404758	0.773497	-0.517807	0.595826
BUD13	27	5	6.34221e-06	3.77886e-06	0.404758	0.773497	-0.517807	0.595826
STOML1	27	5	6.34221e-06	3.77886e-06	0.404758	0.773497	-0.517807	0.595826
INPP5F	27	5	6.34221e-06	3.77886e-06	0.404758	0.773497	-0.517807	0.595826
ERO1A	27	5	6.34221e-06	3.77886e-06	0.404758	0.773497	-0.517807	0.595826
ARL16	27	5	6.34221e-06	3.77886e-06	0.404758	0.773497	-0.517807	0.595826
DHFR	27	5	6.34221e-06	3.77886e-06	0.404758	0.773497	-0.517807	0.595826
LRMDA	27	5	6.34221e-06	3.77886e-06	0.404758	0.773497	-0.517807	0.595826
ALDH1B1	27	5	6.34221e-06	3.77886e-06	0.404758	0.773497	-0.517807	0.595826
PUM3	163	85	3.82882e-05	6.42405e-05	0.000175066	0.00232747	0.517493	1.67782
FKBP10	188	98	4.41606e-05	7.40656e-05	5.18039e-05	0.000766395	0.517118	1.67719
ANXA3	1786	331	0.000419526	0.00025016	8.20086e-20	4.88977e-18	-0.517023	0.596293
IGFBP5	464	86	0.000108992	6.49963e-05	3.72317e-06	6.87868e-05	-0.516945	0.59634
MARCHF3	71	37	1.66777e-05	2.79635e-05	0.0125947	0.0829264	0.51683	1.6767
ENSG00000188002	48	25	1.1275e-05	1.88943e-05	0.0390171	0.191927	0.516267	1.67576
CSGALNACT1	124	23	2.91272e-05	1.73827e-05	0.0198729	0.115186	-0.516195	0.596787
FNDC3B	169	88	3.96976e-05	6.65079e-05	0.000129194	0.00176685	0.51603	1.67536
PPFIBP1	169	88	3.96976e-05	6.65079e-05	0.000129194	0.00176685	0.51603	1.67536
MGST2	290	151	6.81201e-05	0.000114121	7.18472e-07	1.51398e-05	0.515991	1.6753
ZNF830	140	26	3.28855e-05	1.965e-05	0.0135752	0.086199	-0.514954	0.597528
GNB5	70	13	1.64428e-05	9.82502e-06	0.093337	0.336531	-0.514954	0.597528
CACHD1	70	13	1.64428e-05	9.82502e-06	0.093337	0.336531	-0.514954	0.597528
FDXR	100	52	2.34897e-05	3.93001e-05	0.00399932	0.0333262	0.514666	1.67308
DOCK9	25	13	5.87242e-06	9.82502e-06	0.129786	0.418811	0.514666	1.67308
EPB41L4A	25	13	5.87242e-06	9.82502e-06	0.129786	0.418811	0.514666	1.67308
ACKR1	25	13	5.87242e-06	9.82502e-06	0.129786	0.418811	0.514666	1.67308
HDAC10	25	13	5.87242e-06	9.82502e-06	0.129786	0.418811	0.514666	1.67308
APTX	25	13	5.87242e-06	9.82502e-06	0.129786	0.418811	0.514666	1.67308
HSPA8	6679	1241	0.00156888	0.000937912	2.88473e-69	5.34218e-67	-0.514458	0.597824
NCL	2700	502	0.000634221	0.000379397	6.08795e-29	5.35366e-27	-0.513815	0.598209
SURF4	258	134	6.06034e-05	0.000101273	3.17552e-06	5.95779e-05	0.513473	1.67108
MIER1	129	24	3.03017e-05	1.81385e-05	0.017513	0.1055	-0.513166	0.598597
POC1B	43	8	1.01006e-05	6.04617e-06	0.247564	0.585825	-0.513166	0.598597
PDE6D	43	8	1.01006e-05	6.04617e-06	0.247564	0.585825	-0.513166	0.598597
PPM1D	43	8	1.01006e-05	6.04617e-06	0.247564	0.585825	-0.513166	0.598597
RNPEPL1	43	8	1.01006e-05	6.04617e-06	0.247564	0.585825	-0.513166	0.598597
CASP3	43	8	1.01006e-05	6.04617e-06	0.247564	0.585825	-0.513166	0.598597
GOLM1	341	177	8.00998e-05	0.000133771	8.69405e-08	2.09576e-06	0.51286	1.67006
COQ8B	145	27	3.406e-05	2.04058e-05	0.0119703	0.0797731	-0.512305	0.599113
GPATCH4	145	27	3.406e-05	2.04058e-05	0.0119703	0.0797731	-0.512305	0.599113
FERMT2	827	154	0.00019426	0.000116389	8.15711e-10	2.47401e-08	-0.51226	0.59914
FAM13A	102	19	2.39595e-05	1.43597e-05	0.0416802	0.199419	-0.511942	0.599331
AUH	135	70	3.17111e-05	5.2904e-05	0.000721038	0.0080211	0.511813	1.66831
MDM2	108	56	2.53689e-05	4.23232e-05	0.00237798	0.0222543	0.511813	1.66831
TMEM184B	54	28	1.26844e-05	2.11616e-05	0.0366233	0.181688	0.511813	1.66831
POLG2	27	14	6.34221e-06	1.05808e-05	0.139772	0.434536	0.511813	1.66831
LINC02609	27	14	6.34221e-06	1.05808e-05	0.139772	0.434536	0.511813	1.66831
CDKAL1	27	14	6.34221e-06	1.05808e-05	0.139772	0.434536	0.511813	1.66831
GPR89A	27	14	6.34221e-06	1.05808e-05	0.139772	0.434536	0.511813	1.66831
RSPH3	27	14	6.34221e-06	1.05808e-05	0.139772	0.434536	0.511813	1.66831
NCOR2	27	14	6.34221e-06	1.05808e-05	0.139772	0.434536	0.511813	1.66831
C21orf62	59	11	1.38589e-05	8.31348e-06	0.123732	0.408559	-0.51105	0.599865
SHOC2	59	11	1.38589e-05	8.31348e-06	0.123732	0.408559	-0.51105	0.599865
ORMDL3	83	43	1.94964e-05	3.24982e-05	0.00849465	0.0611965	0.510952	1.66688
SRRM1	783	146	0.000183924	0.000110343	2.48553e-09	7.15259e-08	-0.510934	0.599935
FBXL5	112	58	2.63084e-05	4.38347e-05	0.00208895	0.0198086	0.510536	1.66618
TMEM151A	56	29	1.31542e-05	2.19174e-05	0.0296287	0.155565	0.510536	1.66618
EBLN2	56	29	1.31542e-05	2.19174e-05	0.0296287	0.155565	0.510536	1.66618
ERCC3	56	29	1.31542e-05	2.19174e-05	0.0296287	0.155565	0.510536	1.66618
PARVB	134	25	3.14762e-05	1.88943e-05	0.0192971	0.112492	-0.510372	0.600272
COLCA1	75	14	1.76173e-05	1.05808e-05	0.0812797	0.308646	-0.509838	0.600593
SLC38A10	58	30	1.3624e-05	2.26731e-05	0.0320749	0.163979	0.509347	1.6642
ZBED5	29	15	6.81201e-06	1.13366e-05	0.111596	0.380553	0.509347	1.6642
SETD6	29	15	6.81201e-06	1.13366e-05	0.111596	0.380553	0.509347	1.6642
IRAK4	29	15	6.81201e-06	1.13366e-05	0.111596	0.380553	0.509347	1.6642
ENSG00000278071	29	15	6.81201e-06	1.13366e-05	0.111596	0.380553	0.509347	1.6642
PLCB1	182	34	4.27512e-05	2.56962e-05	0.00500738	0.0399904	-0.509054	0.601064
E2F4	91	17	2.13756e-05	1.28481e-05	0.0541701	0.238382	-0.509054	0.601064
KIF21A	107	20	2.5134e-05	1.51154e-05	0.0364847	0.181112	-0.508504	0.601394
CENPV	123	23	2.88923e-05	1.73827e-05	0.0247737	0.136685	-0.508098	0.601639
NFATC1	93	48	2.18454e-05	3.6277e-05	0.00539574	0.0423612	0.507194	1.66062
ABCC5	31	16	7.2818e-06	1.20923e-05	0.120531	0.400743	0.507194	1.66062
PIGQ	31	16	7.2818e-06	1.20923e-05	0.120531	0.400743	0.507194	1.66062
DTX3L	31	16	7.2818e-06	1.20923e-05	0.120531	0.400743	0.507194	1.66062
[truncated: 6,821 more rows]
