# Supplementary material for: Detection of isoforms and genomic alterations by high-throughput full-length single-cell RNA sequencing in ovarian cancer
Source: Nat Commun. 2023 Nov 27;14:7780. doi: 10.1038/s41467-023-43387-9 (PMC10682465; doi:10.1038/s41467-023-43387-9)
Supplement: Supplementary file 6 — Supplementary Dataset 3 [file 41467_2023_43387_MOESM6_ESM.xlsx]

## Sheet: Supplementary Data 3
Supplementary Data 3: Genes predicted by miRDB to be targeted by the miR-29 family
Target Score	miRNA Name	Gene ID	Gene Symbol	Transcript Accession	Gene Description
100	hsa-miR-29b-3p	50509	COL5A3	NM_015719	collagen type V alpha 3 chain
100	hsa-miR-29b-3p	1289	COL5A1	NM_000093	collagen type V alpha 1 chain
100	hsa-miR-29b-3p	26959	HBP1	NM_012257	HMG-box transcription factor 1
100	hsa-miR-29c-3p	2200	FBN1	NM_000138	fibrillin 1
100	hsa-miR-29a-3p	54454	ATAD2B	NM_001242338	ATPase family, AAA domain containing 2B
100	hsa-miR-29c-3p	80312	TET1	NM_030625	tet methylcytosine dioxygenase 1
100	hsa-miR-29a-3p	200424	TET3	NM_001287491	tet methylcytosine dioxygenase 3
100	hsa-miR-29c-3p	1281	COL3A1	NM_000090	collagen type III alpha 1 chain
99	hsa-miR-29b-3p	84787	KMT5C	NM_032701	lysine methyltransferase 5C
99	hsa-miR-29b-3p	3038	HAS3	NM_001199280	hyaluronan synthase 3
99	hsa-miR-29b-3p	84444	DOT1L	NM_032482	DOT1 like histone lysine methyltransferase
99	hsa-miR-29a-3p	1788	DNMT3A	NM_001320893	DNA methyltransferase 3 alpha
99	hsa-miR-29b-3p	56999	ADAMTS9	NM_001318781	ADAM metallopeptidase with thrombospondin type 1 motif 9
99	hsa-miR-29c-3p	91404	SESTD1	NM_178123	SEC14 and spectrin domain containing 1
99	hsa-miR-29c-3p	64324	NSD1	NM_022455	nuclear receptor binding SET domain protein 1
99	hsa-miR-29c-3p	1301	COL11A1	NM_001190709	collagen type XI alpha 1 chain
99	hsa-miR-29b-3p	51050	PI15	NM_001324403	peptidase inhibitor 15
99	hsa-miR-29a-3p	89796	NAV1	NM_001167738	neuron navigator 1
99	hsa-miR-29c-3p	254065	BRWD3	NM_153252	bromodomain and WD repeat domain containing 3
99	hsa-miR-29a-3p	89795	NAV3	NM_001024383	neuron navigator 3
99	hsa-miR-29b-3p	340533	NEXMIF	NM_001008537	neurite extension and migration factor
98	hsa-miR-29c-3p	1282	COL4A1	NM_001845	collagen type IV alpha 1 chain
98	hsa-miR-29c-3p	92691	TMEM169	NM_001142310	transmembrane protein 169
98	hsa-miR-29c-3p	1277	COL1A1	NM_000088	collagen type I alpha 1 chain
98	hsa-miR-29a-3p	1310	COL19A1	NM_001858	collagen type XIX alpha 1 chain
98	hsa-miR-29a-3p	2074	ERCC6	NM_000124	ERCC excision repair 6, chromatin remodeling factor
98	hsa-miR-29a-3p	403341	ZBTB34	NM_001099270	zinc finger and BTB domain containing 34
98	hsa-miR-29c-3p	28951	TRIB2	NM_021643	tribbles pseudokinase 2
98	hsa-miR-29c-3p	114904	C1QTNF6	NM_031910	C1q and TNF related 6
98	hsa-miR-29a-3p	3479	IGF1	NM_001111283	insulin like growth factor 1
98	hsa-miR-29b-3p	6611	SMS	NM_004595	spermine synthase
98	hsa-miR-29c-3p	4774	NFIA	NM_001134673	nuclear factor I A
98	hsa-miR-29c-3p	89797	NAV2	NM_001111018	neuron navigator 2
98	hsa-miR-29b-3p	4678	NASP	NM_001195193	nuclear autoantigenic sperm protein
98	hsa-miR-29a-3p	10000	AKT3	NM_005465	AKT serine/threonine kinase 3
98	hsa-miR-29a-3p	11174	ADAMTS6	NM_197941	ADAM metallopeptidase with thrombospondin type 1 motif 6
97	hsa-miR-29c-3p	10765	KDM5B	NM_001314042	lysine demethylase 5B
97	hsa-miR-29c-3p	1734	DIO2	NM_001242503	iodothyronine deiodinase 2
97	hsa-miR-29c-3p	29035	C16orf72	NM_014117	chromosome 16 open reading frame 72
97	hsa-miR-29c-3p	286046	XKR6	NM_173683	XK related 6
97	hsa-miR-29c-3p	1280	COL2A1	NM_001844	collagen type II alpha 1 chain
97	hsa-miR-29a-3p	170691	ADAMTS17	NM_139057	ADAM metallopeptidase with thrombospondin type 1 motif 17
97	hsa-miR-29a-3p	1290	COL5A2	NM_000393	collagen type V alpha 2 chain
97	hsa-miR-29c-3p	1294	COL7A1	NM_000094	collagen type VII alpha 1 chain
97	hsa-miR-29a-3p	5728	PTEN	NM_001304718	phosphatase and tensin homolog
97	hsa-miR-29a-3p	54790	TET2	NM_001127208	tet methylcytosine dioxygenase 2
97	hsa-miR-29a-3p	23500	DAAM2	NM_001201427	dishevelled associated activator of morphogenesis 2
97	hsa-miR-29a-3p	29942	PURG	NM_001323312	purine rich element binding protein G
97	hsa-miR-29a-3p	64344	HIF3A	NM_022462	hypoxia inducible factor 3 subunit alpha
97	hsa-miR-29a-3p	6678	SPARC	NM_001309443	secreted protein acidic and cysteine rich
97	hsa-miR-29b-3p	9925	ZBTB5	NM_014872	zinc finger and BTB domain containing 5
96	hsa-miR-29b-3p	8427	ZNF282	NM_001303481	zinc finger protein 282
96	hsa-miR-29a-3p	9509	ADAMTS2	NM_014244	ADAM metallopeptidase with thrombospondin type 1 motif 2
96	hsa-miR-29a-3p	6059	ABCE1	NM_001040876	ATP binding cassette subfamily E member 1
96	hsa-miR-29b-3p	390	RND3	NM_001254738	Rho family GTPase 3
96	hsa-miR-29b-3p	139285	AMER1	NM_152424	APC membrane recruitment protein 1
96	hsa-miR-29c-3p	23177	CEP68	NM_001319100	centrosomal protein 68
96	hsa-miR-29a-3p	22856	CHSY1	NM_014918	chondroitin sulfate synthase 1
96	hsa-miR-29a-3p	27315	PGAP2	NM_001283039	post-GPI attachment to proteins 2
96	hsa-miR-29b-3p	83872	HMCN1	NM_031935	hemicentin 1
96	hsa-miR-29c-3p	5978	REST	NM_001193508	RE1 silencing transcription factor
96	hsa-miR-29c-3p	23567	ZNF346	NM_001308215	zinc finger protein 346
96	hsa-miR-29a-3p	27314	RAB30	NM_001286059	RAB30, member RAS oncogene family
96	hsa-miR-29c-3p	84676	TRIM63	NM_032588	tripartite motif containing 63
96	hsa-miR-29c-3p	55048	VPS37C	NM_017966	VPS37C, ESCRT-I subunit
96	hsa-miR-29c-3p	7837	PXDN	NM_012293	peroxidasin
96	hsa-miR-29b-3p	1297	COL9A1	NM_001851	collagen type IX alpha 1 chain
96	hsa-miR-29b-3p	92370	PXYLP1	NM_001037172	2-phosphoxylose phosphatase 1
96	hsa-miR-29b-3p	5910	RAP1GDS1	NM_001100426	Rap1 GTPase-GDP dissociation stimulator 1
96	hsa-miR-29c-3p	6091	ROBO1	NM_001145845	roundabout guidance receptor 1
96	hsa-miR-29a-3p	6877	TAF5	NM_006951	TATA-box binding protein associated factor 5
96	hsa-miR-29c-3p	160851	DGKH	NM_001204504	diacylglycerol kinase eta
95	hsa-miR-29c-3p	1789	DNMT3B	NM_001207055	DNA methyltransferase 3 beta
95	hsa-miR-29b-3p	132720	FAM241A	NM_152400	family with sequence similarity 241 member A
95	hsa-miR-29b-3p	1021	CDK6	NM_001145306	cyclin dependent kinase 6
95	hsa-miR-29a-3p	7187	TRAF3	NM_001199427	TNF receptor associated factor 3
95	hsa-miR-29a-3p	9076	CLDN1	NM_021101	claudin 1
95	hsa-miR-29a-3p	166929	SGMS2	NM_001136257	sphingomyelin synthase 2
95	hsa-miR-29c-3p	160728	SLC5A8	NM_145913	solute carrier family 5 member 8
95	hsa-miR-29a-3p	6996	TDG	NM_003211	thymine DNA glycosylase
95	hsa-miR-29b-3p	253143	PRR14L	NM_173566	proline rich 14 like
95	hsa-miR-29b-3p	145864	HAPLN3	NM_001307952	hyaluronan and proteoglycan link protein 3
95	hsa-miR-29b-3p	3976	LIF	NM_001257135	LIF, interleukin 6 family cytokine
95	hsa-miR-29c-3p	114885	OSBPL11	NM_022776	oxysterol binding protein like 11
95	hsa-miR-29b-3p	388695	LYSMD1	NM_001136543	LysM domain containing 1
95	hsa-miR-29c-3p	149420	PDIK1L	NM_001243532	PDLIM1 interacting kinase 1 like
95	hsa-miR-29b-3p	8853	ASAP2	NM_001135191	ArfGAP with SH3 domain, ankyrin repeat and PH domain 2
95	hsa-miR-29a-3p	23051	ZHX3	NM_015035	zinc fingers and homeoboxes 3
94	hsa-miR-29a-3p	56139	PCDHA10	NM_031860	protocadherin alpha 10
94	hsa-miR-29b-3p	8825	LIN7A	NM_004664	lin-7 homolog A, crumbs cell polarity complex component
94	hsa-miR-29c-3p	871	SERPINH1	NM_001207014	serpin family H member 1
94	hsa-miR-29a-3p	23251	MINAR1	NM_015206	membrane integral NOTCH2 associated receptor 1
94	hsa-miR-29a-3p	23401	FRAT2	NM_012083	FRAT2, WNT signaling pathway regulator
94	hsa-miR-29c-3p	7092	TLL1	NM_012464	tolloid like 1
94	hsa-miR-29c-3p	5996	RGS1	NM_002922	regulator of G protein signaling 1
94	hsa-miR-29c-3p	27010	TPK1	NM_022445	thiamin pyrophosphokinase 1
94	hsa-miR-29b-3p	5980	REV3L	NM_001286431	REV3 like, DNA directed polymerase zeta catalytic subunit
94	hsa-miR-29c-3p	56141	PCDHA7	NM_018910	protocadherin alpha 7
94	hsa-miR-29c-3p	4135	MAP6	NM_207577	microtubule associated protein 6
94	hsa-miR-29b-3p	9752	PCDHA9	NM_031857	protocadherin alpha 9
94	hsa-miR-29c-3p	5376	PMP22	NM_000304	peripheral myelin protein 22
94	hsa-miR-29a-3p	4015	LOX	NM_001178102	lysyl oxidase
94	hsa-miR-29c-3p	10437	IFI30	NM_006332	IFI30, lysosomal thiol reductase
94	hsa-miR-29c-3p	137868	SGCZ	NM_001322879	sarcoglycan zeta
94	hsa-miR-29c-3p	56142	PCDHA6	NM_018909	protocadherin alpha 6
94	hsa-miR-29c-3p	81566	CSRNP2	NM_030809	cysteine and serine rich nuclear protein 2
94	hsa-miR-29a-3p	56147	PCDHA1	NM_031411	protocadherin alpha 1
94	hsa-miR-29b-3p	56146	PCDHA2	NM_018905	protocadherin alpha 2
94	hsa-miR-29c-3p	56143	PCDHA5	NM_018908	protocadherin alpha 5
94	hsa-miR-29c-3p	6993	DYNLT1	NM_001291603	dynein light chain Tctex-type 1
94	hsa-miR-29b-3p	7422	VEGFA	NM_001171629	vascular endothelial growth factor A
94	hsa-miR-29b-3p	56138	PCDHA11	NM_018902	protocadherin alpha 11
94	hsa-miR-29a-3p	26153	KIF26A	NM_015656	kinesin family member 26A
94	hsa-miR-29a-3p	56144	PCDHA4	NM_018907	protocadherin alpha 4
94	hsa-miR-29a-3p	8527	DGKD	NM_003648	diacylglycerol kinase delta
94	hsa-miR-29c-3p	56137	PCDHA12	NM_018903	protocadherin alpha 12
94	hsa-miR-29b-3p	56136	PCDHA13	NM_018904	protocadherin alpha 13
94	hsa-miR-29b-3p	79070	KDELC1	NM_001318732	KDEL motif containing 1
94	hsa-miR-29a-3p	56134	PCDHAC2	NM_018899	protocadherin alpha subfamily C, 2
94	hsa-miR-29c-3p	56135	PCDHAC1	NM_018898	protocadherin alpha subfamily C, 1
94	hsa-miR-29a-3p	56145	PCDHA3	NM_018906	protocadherin alpha 3
94	hsa-miR-29a-3p	10776	ARPP19	NM_001306191	cAMP regulated phosphoprotein 19
94	hsa-miR-29a-3p	1286	COL4A4	NM_000092	collagen type IV alpha 4 chain
93	hsa-miR-29b-3p	1284	COL4A2	NM_001846	collagen type IV alpha 2 chain
93	hsa-miR-29a-3p	1306	COL15A1	NM_001855	collagen type XV alpha 1 chain
93	hsa-miR-29b-3p	81875	ISG20L2	NM_001303095	interferon stimulated exonuclease gene 20 like 2
93	hsa-miR-29a-3p	151473	SLC16A14	NM_152527	solute carrier family 16 member 14
93	hsa-miR-29c-3p	6446	SGK1	NM_001143676	serum/glucocorticoid regulated kinase 1
93	hsa-miR-29a-3p	653567	TMEM236	NM_001098844	transmembrane protein 236
93	hsa-miR-29a-3p	51092	SIDT2	NM_001040455	SID1 transmembrane family member 2
93	hsa-miR-29c-3p	677	ZFP36L1	NM_001244698	ZFP36 ring finger protein like 1
93	hsa-miR-29c-3p	25897	RNF19A	NM_001280539	ring finger protein 19A, RBR E3 ubiquitin protein ligase
93	hsa-miR-29b-3p	55810	FOXJ2	NM_018416	forkhead box J2
93	hsa-miR-29c-3p	84261	FBXW9	NM_032301	F-box and WD repeat domain containing 9
93	hsa-miR-29c-3p	6667	SP1	NM_003109	Sp1 transcription factor
93	hsa-miR-29a-3p	5480	PPIC	NM_000943	peptidylprolyl isomerase C
93	hsa-miR-29b-3p	23439	ATP1B4	NM_001142447	ATPase Na+/K+ transporting family member beta 4
93	hsa-miR-29b-3p	6882	TAF11	NM_001270488	TATA-box binding protein associated factor 11
93	hsa-miR-29b-3p	2006	ELN	NM_000501	elastin
93	hsa-miR-29c-3p	80816	ASXL3	NM_030632	ASXL transcriptional regulator 3
93	hsa-miR-29c-3p	9470	EIF4E2	NM_004846	eukaryotic translation initiation factor 4E family member 2
93	hsa-miR-29b-3p	80352	RNF39	NM_170769	ring finger protein 39
93	hsa-miR-29b-3p	3658	IREB2	NM_001320941	iron responsive element binding protein 2
93	hsa-miR-29a-3p	858	CAV2	NM_001206747	caveolin 2
93	hsa-miR-29c-3p	6018	RLF	NM_012421	rearranged L-myc fusion
93	hsa-miR-29b-3p	11173	ADAMTS7	NM_014272	ADAM metallopeptidase with thrombospondin type 1 motif 7
93	hsa-miR-29b-3p	4084	MXD1	NM_001202513	MAX dimerization protein 1
93	hsa-miR-29b-3p	23466	CBX6	NM_001303494	chromobox 6
93	hsa-miR-29a-3p	9618	TRAF4	NM_004295	TNF receptor associated factor 4
93	hsa-miR-29a-3p	151195	CCNYL1	NM_001142300	cyclin Y like 1
92	hsa-miR-29c-3p	80328	ULBP2	NM_025217	UL16 binding protein 2
92	hsa-miR-29a-3p	10116	FEM1B	NM_015322	fem-1 homolog B
92	hsa-miR-29b-3p	54799	MBTD1	NM_017643	mbt domain containing 1
92	hsa-miR-29a-3p	1373	CPS1	NM_001122633	carbamoyl-phosphate synthase 1
92	hsa-miR-29b-3p	285605	DTWD2	NM_001308081	DTW domain containing 2
92	hsa-miR-29b-3p	160418	TMTC3	NM_181783	transmembrane and tetratricopeptide repeat containing 3
92	hsa-miR-29b-3p	79671	NLRX1	NM_001282143	NLR family member X1
92	hsa-miR-29c-3p	4613	MYCN	NM_001293233	MYCN proto-oncogene, bHLH transcription factor
92	hsa-miR-29b-3p	7942	TFEB	NM_001167827	transcription factor EB
92	hsa-miR-29a-3p	55922	NKRF	NM_001173487	NFKB repressing factor
92	hsa-miR-29a-3p	201627	DENND6A	NM_152678	DENN domain containing 6A
92	hsa-miR-29a-3p	28511	NKIRAS2	NM_001144929	NFKB inhibitor interacting Ras like 2
92	hsa-miR-29a-3p	83648	FAM167A	NM_053279	family with sequence similarity 167 member A
92	hsa-miR-29c-3p	92703	TMEM183A	NM_001322955	transmembrane protein 183A
92	hsa-miR-29b-3p	5565	PRKAB2	NM_005399	protein kinase AMP-activated non-catalytic subunit beta 2
92	hsa-miR-29a-3p	400954	EML6	NM_001039753	EMAP like 6
92	hsa-miR-29b-3p	1641	DCX	NM_000555	doublecortin
92	hsa-miR-29c-3p	1654	DDX3X	NM_001193416	DEAD-box helicase 3 X-linked
92	hsa-miR-29a-3p	7280	TUBB2A	NM_001069	tubulin beta 2A class IIa
92	hsa-miR-29c-3p	26039	SS18L1	NM_001301778	SS18L1, nBAF chromatin remodeling complex subunit
92	hsa-miR-29c-3p	54556	ING3	NM_198267	inhibitor of growth family member 3
92	hsa-miR-29b-3p	9448	MAP4K4	NM_001242559	mitogen-activated protein kinase kinase kinase kinase 4
92	hsa-miR-29b-3p	4017	LOXL2	NM_002318	lysyl oxidase like 2
92	hsa-miR-29c-3p	58505	OSTC	NM_001267818	oligosaccharyltransferase complex non-catalytic subunit
92	hsa-miR-29a-3p	154743	BMT2	NM_152556	base methyltransferase of 25S rRNA 2 homolog
91	hsa-miR-29a-3p	22919	MAPRE1	NM_012325	microtubule associated protein RP/EB family member 1
91	hsa-miR-29a-3p	81573	ANKRD13C	NM_030816	ankyrin repeat domain 13C
91	hsa-miR-29c-3p	7832	BTG2	NM_006763	BTG anti-proliferation factor 2
91	hsa-miR-29a-3p	375704	ENHO	NM_198573	energy homeostasis associated
91	hsa-miR-29b-3p	169044	COL22A1	NM_152888	collagen type XXII alpha 1 chain
91	hsa-miR-29b-3p	619279	ZNF704	NM_001033723	zinc finger protein 704
91	hsa-miR-29a-3p	161436	EML5	NM_183387	EMAP like 5
91	hsa-miR-29b-3p	23034	SAMD4A	NM_001161576	sterile alpha motif domain containing 4A
91	hsa-miR-29b-3p	8455	ATRN	NM_139321	attractin
91	hsa-miR-29c-3p	55083	KIF26B	NM_018012	kinesin family member 26B
91	hsa-miR-29b-3p	91748	ELMSAN1	NM_001043318	ELM2 and Myb/SANT domain containing 1
91	hsa-miR-29a-3p	9712	USP6NL	NM_001080491	USP6 N-terminal like
91	hsa-miR-29a-3p	8669	EIF3J	NM_001284335	eukaryotic translation initiation factor 3 subunit J
91	hsa-miR-29b-3p	22843	PPM1E	NM_014906	protein phosphatase, Mg2+/Mn2+ dependent 1E
91	hsa-miR-29a-3p	8675	STX16	NM_001001433	syntaxin 16
91	hsa-miR-29b-3p	57590	WDFY1	NM_020830	WD repeat and FYVE domain containing 1
91	hsa-miR-29b-3p	57178	ZMIZ1	NM_020338	zinc finger MIZ-type containing 1
91	hsa-miR-29a-3p	344148	NCKAP5	NM_207363	NCK associated protein 5
91	hsa-miR-29a-3p	9644	SH3PXD2A	NM_014631	SH3 and PX domains 2A
91	hsa-miR-29c-3p	3556	IL1RAP	NM_001167928	interleukin 1 receptor accessory protein
91	hsa-miR-29a-3p	51195	RAPGEFL1	NM_001303533	Rap guanine nucleotide exchange factor like 1
91	hsa-miR-29a-3p	84627	ZNF469	NM_001127464	zinc finger protein 469
91	hsa-miR-29c-3p	8739	HRK	NM_003806	harakiri, BCL2 interacting protein
91	hsa-miR-29a-3p	11167	FSTL1	NM_007085	follistatin like 1
91	hsa-miR-29c-3p	7022	TFAP2C	NM_003222	transcription factor AP-2 gamma
91	hsa-miR-29c-3p	55294	FBXW7	NM_033632	F-box and WD repeat domain containing 7
91	hsa-miR-29b-3p	5915	RARB	NM_000965	retinoic acid receptor beta
91	hsa-miR-29b-3p	2882	GPX7	NM_015696	glutathione peroxidase 7
91	hsa-miR-29a-3p	283461	C12orf40	NM_001031748	chromosome 12 open reading frame 40
90	hsa-miR-29b-3p	7576	ZNF28	NM_006969	zinc finger protein 28
90	hsa-miR-29b-3p	9924	PAN2	NM_001127460	poly(A) specific ribonuclease subunit PAN2
90	hsa-miR-29b-3p	3622	ING2	NM_001291959	inhibitor of growth family member 2
90	hsa-miR-29a-3p	11075	STMN2	NM_001199214	stathmin 2
90	hsa-miR-29b-3p	7781	SLC30A3	NM_001318949	solute carrier family 30 member 3
90	hsa-miR-29a-3p	124930	ANKRD13B	NM_152345	ankyrin repeat domain 13B
90	hsa-miR-29c-3p	80851	SH3BP5L	NM_001322462	SH3 binding domain protein 5 like
90	hsa-miR-29b-3p	64067	NPAS3	NM_001164749	neuronal PAS domain protein 3
90	hsa-miR-29c-3p	23005	MAPKBP1	NM_001128608	mitogen-activated protein kinase binding protein 1
90	hsa-miR-29c-3p	23368	PPP1R13B	NM_015316	protein phosphatase 1 regulatory subunit 13B
90	hsa-miR-29b-3p	55105	GPATCH2	NM_018040	G-patch domain containing 2
90	hsa-miR-29a-3p	54813	KLHL28	NM_001308112	kelch like family member 28
90	hsa-miR-29a-3p	147670	SMIM17	NM_001193628	small integral membrane protein 17
90	hsa-miR-29a-3p	10979	FERMT2	NM_001134999	fermitin family member 2
90	hsa-miR-29a-3p	57589	RIC1	NM_001206557	RIC1 homolog, RAB6A GEF complex partner 1
90	hsa-miR-29a-3p	84919	PPP1R15B	NM_032833	protein phosphatase 1 regulatory subunit 15B
90	hsa-miR-29b-3p	2241	FER	NM_001308028	FER tyrosine kinase
90	hsa-miR-29a-3p	80314	EPC1	NM_001272004	enhancer of polycomb homolog 1
90	hsa-miR-29c-3p	130074	FAM168B	NM_001009993	family with sequence similarity 168 member B
90	hsa-miR-29b-3p	57670	KIAA1549	NM_001164665	KIAA1549
90	hsa-miR-29a-3p	11254	SLC6A14	NM_007231	solute carrier family 6 member 14
90	hsa-miR-29c-3p	80381	CD276	NM_001024736	CD276 molecule
90	hsa-miR-29a-3p	7132	TNFRSF1A	NM_001065	TNF receptor superfamily member 1A
90	hsa-miR-29c-3p	83690	CRISPLD1	NM_031461	cysteine rich secretory protein LCCL domain containing 1
90	hsa-miR-29a-3p	1293	COL6A3	NM_004369	collagen type VI alpha 3 chain
90	hsa-miR-29a-3p	1278	COL1A2	NM_000089	collagen type I alpha 2 chain
90	hsa-miR-29a-3p	56140	PCDHA8	NM_018911	protocadherin alpha 8
90	hsa-miR-29c-3p	84002	B3GNT5	NM_032047	UDP-GlcNAc:betaGal beta-1,3-N-acetylglucosaminyltransferase 5
90	hsa-miR-29c-3p	5125	PCSK5	NM_006200	proprotein convertase subtilisin/kexin type 5
89	hsa-miR-29a-3p	9869	SETDB1	NM_001145415	SET domain bifurcated histone lysine methyltransferase 1
89	hsa-miR-29a-3p	84206	MEX3B	NM_032246	mex-3 RNA binding family member B
89	hsa-miR-29c-3p	26521	TIMM8B	NM_012459	translocase of inner mitochondrial membrane 8 homolog B
89	hsa-miR-29a-3p	2568	GABRP	NM_014211	gamma-aminobutyric acid type A receptor pi subunit
89	hsa-miR-29a-3p	55970	GNG12	NM_018841	G protein subunit gamma 12
89	hsa-miR-29b-3p	493	ATP2B4	NM_001001396	ATPase plasma membrane Ca2+ transporting 4
89	hsa-miR-29b-3p	23426	GRIP1	NM_001178074	glutamate receptor interacting protein 1
89	hsa-miR-29a-3p	60468	BACH2	NM_001170794	BTB domain and CNC homolog 2
89	hsa-miR-29a-3p	23411	SIRT1	NM_001142498	sirtuin 1
89	hsa-miR-29a-3p	10933	MORF4L1	NM_001265603	mortality factor 4 like 1
89	hsa-miR-29c-3p	55216	NKAPD1	NM_001082969	NKAP domain containing 1
89	hsa-miR-29b-3p	4853	NOTCH2	NM_024408	notch 2
89	hsa-miR-29c-3p	100505385	IQCJ-SCHIP1	NM_001197113	IQCJ-SCHIP1 readthrough
89	hsa-miR-29c-3p	1998	ELF2	NM_006874	E74 like ETS transcription factor 2
89	hsa-miR-29a-3p	9991	PTBP3	NM_001163788	polypyrimidine tract binding protein 3
89	hsa-miR-29a-3p	57171	DOLPP1	NM_001135917	dolichyldiphosphatase 1
89	hsa-miR-29a-3p	126731	CCSAP	NM_145257	centriole, cilia and spindle associated protein
89	hsa-miR-29c-3p	347240	KIF24	NM_194313	kinesin family member 24
89	hsa-miR-29c-3p	414236	C10orf55	NM_001001791	chromosome 10 open reading frame 55
89	hsa-miR-29a-3p	905	CCNT2	NM_001241	cyclin T2
89	hsa-miR-29c-3p	29766	TMOD3	NM_014547	tropomodulin 3
88	hsa-miR-29a-3p	56896	DPYSL5	NM_001253723	dihydropyrimidinase like 5
88	hsa-miR-29c-3p	998	CDC42	NM_001039802	cell division cycle 42
88	hsa-miR-29c-3p	4023	LPL	NM_000237	lipoprotein lipase
88	hsa-miR-29b-3p	54994	GID8	NM_017896	GID complex subunit 8 homolog
88	hsa-miR-29b-3p	23279	NUP160	NM_015231	nucleoporin 160
88	hsa-miR-29c-3p	134353	LSM11	NM_173491	LSM11, U7 small nuclear RNA associated
88	hsa-miR-29a-3p	5602	MAPK10	NM_002753	mitogen-activated protein kinase 10
88	hsa-miR-29b-3p	100507421	TMEM178B	NM_001195278	transmembrane protein 178B
88	hsa-miR-29c-3p	84570	COL25A1	NM_198721	collagen type XXV alpha 1 chain
88	hsa-miR-29b-3p	357	SHROOM2	NM_001320663	shroom family member 2
88	hsa-miR-29c-3p	257218	SHPRH	NM_001042683	SNF2 histone linker PHD RING helicase
88	hsa-miR-29b-3p	5906	RAP1A	NM_001010935	RAP1A, member of RAS oncogene family
88	hsa-miR-29a-3p	29851	ICOS	NM_012092	inducible T cell costimulator
88	hsa-miR-29c-3p	157378	TMEM65	NM_194291	transmembrane protein 65
88	hsa-miR-29c-3p	90427	BMF	NM_001003943	Bcl2 modifying factor
88	hsa-miR-29c-3p	202	CRYBG1	NM_001624	crystallin beta-gamma domain containing 1
88	hsa-miR-29b-3p	57786	RBAK	NM_001204456	RB associated KRAB zinc finger
88	hsa-miR-29c-3p	388969	C2orf68	NM_001013649	chromosome 2 open reading frame 68
88	hsa-miR-29a-3p	10725	NFAT5	NM_001113178	nuclear factor of activated T cells 5
88	hsa-miR-29b-3p	5168	ENPP2	NM_001040092	ectonucleotide pyrophosphatase/phosphodiesterase 2
88	hsa-miR-29b-3p	23142	DCUN1D4	NM_001040402	defective in cullin neddylation 1 domain containing 4
88	hsa-miR-29a-3p	51306	FAM13B	NM_001101800	family with sequence similarity 13 member B
88	hsa-miR-29b-3p	55014	STX17	NM_017919	syntaxin 17
88	hsa-miR-29c-3p	814	CAMK4	NM_001323374	calcium/calmodulin dependent protein kinase IV
87	hsa-miR-29a-3p	343702	XKR7	NM_001011718	XK related 7
87	hsa-miR-29c-3p	7128	TNFAIP3	NM_001270507	TNF alpha induced protein 3
87	hsa-miR-29a-3p	7750	ZMYM2	NM_001190964	zinc finger MYM-type containing 2
87	hsa-miR-29a-3p	23405	DICER1	NM_001195573	dicer 1, ribonuclease III
87	hsa-miR-29c-3p	83607	AMMECR1L	NM_001199140	AMMECR1 like
87	hsa-miR-29c-3p	22846	VASH1	NM_014909	vasohibin 1
87	hsa-miR-29a-3p	1268	CNR1	NM_016083	cannabinoid receptor 1
87	hsa-miR-29b-3p	54847	SIDT1	NM_001308350	SID1 transmembrane family member 1
87	hsa-miR-29c-3p	3915	LAMC1	NM_002293	laminin subunit gamma 1
87	hsa-miR-29b-3p	80829	ZFP91	NM_001197051	ZFP91 zinc finger protein
87	hsa-miR-29b-3p	81794	ADAMTS10	NM_001282352	ADAM metallopeptidase with thrombospondin type 1 motif 10
87	hsa-miR-29c-3p	221895	JAZF1	NM_175061	JAZF zinc finger 1
87	hsa-miR-29c-3p	51100	SH3GLB1	NM_001206651	SH3 domain containing GRB2 like, endophilin B1
87	hsa-miR-29a-3p	1288	COL4A6	NM_001287758	collagen type IV alpha 6 chain
87	hsa-miR-29b-3p	1287	COL4A5	NM_000495	collagen type IV alpha 5 chain
87	hsa-miR-29c-3p	65986	ZBTB10	NM_001105539	zinc finger and BTB domain containing 10
87	hsa-miR-29a-3p	27436	EML4	NM_001145076	EMAP like 4
87	hsa-miR-29c-3p	1740	DLG2	NM_001142699	discs large MAGUK scaffold protein 2
87	hsa-miR-29c-3p	404093	CUEDC1	NM_001271875	CUE domain containing 1
87	hsa-miR-29b-3p	8531	YBX3	NM_001145426	Y-box binding protein 3
87	hsa-miR-29c-3p	56951	C5orf15	NM_020199	chromosome 5 open reading frame 15
87	hsa-miR-29c-3p	9057	SLC7A6	NM_001076785	solute carrier family 7 member 6
87	hsa-miR-29c-3p	11214	AKAP13	NM_001270546	A-kinase anchoring protein 13
87	hsa-miR-29b-3p	57214	CEMIP	NM_001293298	cell migration inducing hyaluronidase 1
86	hsa-miR-29c-3p	9495	AKAP5	NM_004857	A-kinase anchoring protein 5
86	hsa-miR-29b-3p	57473	ZNF512B	NM_020713	zinc finger protein 512B
86	hsa-miR-29a-3p	5592	PRKG1	NM_001098512	protein kinase cGMP-dependent 1
86	hsa-miR-29c-3p	9759	HDAC4	NM_006037	histone deacetylase 4
86	hsa-miR-29c-3p	10982	MAPRE2	NM_001143826	microtubule associated protein RP/EB family member 2
86	hsa-miR-29c-3p	10336	PCGF3	NM_001317836	polycomb group ring finger 3
86	hsa-miR-29b-3p	80144	FRAS1	NM_025074	Fraser extracellular matrix complex subunit 1
86	hsa-miR-29a-3p	9643	MORF4L2	NM_001142429	mortality factor 4 like 2
86	hsa-miR-29a-3p	7543	ZFX	NM_001178095	zinc finger protein X-linked
86	hsa-miR-29c-3p	22877	MLXIP	NM_014938	MLX interacting protein
86	hsa-miR-29a-3p	133746	JMY	NM_152405	junction mediating and regulatory protein, p53 cofactor
86	hsa-miR-29c-3p	23071	ERP44	NM_015051	endoplasmic reticulum protein 44
86	hsa-miR-29b-3p	55233	MOB1A	NM_001317112	MOB kinase activator 1A
86	hsa-miR-29a-3p	56647	BCCIP	NM_078469	BRCA2 and CDKN1A interacting protein
86	hsa-miR-29a-3p	1839	HBEGF	NM_001945	heparin binding EGF like growth factor
86	hsa-miR-29b-3p	85301	COL27A1	NM_032888	collagen type XXVII alpha 1 chain
86	hsa-miR-29c-3p	4820	NKTR	NM_005385	natural killer cell triggering receptor
86	hsa-miR-29a-3p	222658	KCTD20	NM_001286579	potassium channel tetramerization domain containing 20
86	hsa-miR-29b-3p	8476	CDC42BPA	NM_003607	CDC42 binding protein kinase alpha
86	hsa-miR-29b-3p	473	RERE	NM_001042681	arginine-glutamic acid dipeptide repeats
86	hsa-miR-29c-3p	400506	KNOP1	NM_001012991	lysine rich nucleolar protein 1
86	hsa-miR-29c-3p	10238	DCAF7	NM_005828	DDB1 and CUL4 associated factor 7
86	hsa-miR-29a-3p	5295	PIK3R1	NM_001242466	phosphoinositide-3-kinase regulatory subunit 1
86	hsa-miR-29c-3p	2549	GAB1	NM_002039	GRB2 associated binding protein 1
86	hsa-miR-29a-3p	4170	MCL1	NM_001197320	MCL1, BCL2 family apoptosis regulator
86	hsa-miR-29b-3p	83852	SETDB2	NM_001160308	SET domain bifurcated histone lysine methyltransferase 2
86	hsa-miR-29a-3p	9315	NREP	NM_004772	neuronal regeneration related protein
86	hsa-miR-29a-3p	727936	GXYLT2	NM_001080393	glucoside xylosyltransferase 2
86	hsa-miR-29b-3p	25900	IFFO1	NM_001039670	intermediate filament family orphan 1
86	hsa-miR-29a-3p	342527	SMTNL2	NM_001114974	smoothelin like 2
85	hsa-miR-29c-3p	256987	SERINC5	NM_001174072	serine incorporator 5
85	hsa-miR-29c-3p	57695	USP37	NM_020935	ubiquitin specific peptidase 37
85	hsa-miR-29b-3p	80055	PGAP1	NM_001321099	post-GPI attachment to proteins 1
85	hsa-miR-29c-3p	642597	AKAIN1	NM_001145194	A-kinase anchor inhibitor 1
85	hsa-miR-29a-3p	3720	JARID2	NM_001267040	jumonji and AT-rich interaction domain containing 2
85	hsa-miR-29a-3p	5354	PLP1	NM_000533	proteolipid protein 1
85	hsa-miR-29b-3p	90268	OTULIN	NM_138348	OTU deubiquitinase with linear linkage specificity
85	hsa-miR-29a-3p	54726	OTUD4	NM_001102653	OTU deubiquitinase 4
85	hsa-miR-29b-3p	10434	LYPLA1	NM_001279356	lysophospholipase 1
85	hsa-miR-29b-3p	84247	RTL6	NM_032287	retrotransposon Gag like 6
85	hsa-miR-29c-3p	1857	DVL3	NM_004423	dishevelled segment polarity protein 3
85	hsa-miR-29a-3p	84171	LOXL4	NM_032211	lysyl oxidase like 4
85	hsa-miR-29a-3p	79598	CEP97	NM_001303401	centrosomal protein 97
85	hsa-miR-29a-3p	25937	WWTR1	NM_001168278	WW domain containing transcription regulator 1
85	hsa-miR-29b-3p	55016	2001-03-01	NM_001166373	membrane associated ring-CH-type finger 1
85	hsa-miR-29a-3p	64864	RFX7	NM_022841	regulatory factor X7
85	hsa-miR-29a-3p	8320	EOMES	NM_001278182	eomesodermin
85	hsa-miR-29b-3p	4238	MFAP3	NM_001135037	microfibril associated protein 3
85	hsa-miR-29a-3p	56928	SPPL2B	NM_001077238	signal peptide peptidase like 2B
85	hsa-miR-29a-3p	340481	ZDHHC21	NM_178566	zinc finger DHHC-type containing 21
85	hsa-miR-29b-3p	100507679	MUC22	NM_001318484	mucin 22
85	hsa-miR-29c-3p	121512	FGD4	NM_001304480	FYVE, RhoGEF and PH domain containing 4
85	hsa-miR-29a-3p	23215	PRRC2C	NM_015172	proline rich coiled-coil 2C
85	hsa-miR-29a-3p	2861	GPR37	NM_005302	G protein-coupled receptor 37
85	hsa-miR-29b-3p	118429	ANTXR2	NM_001286781	ANTXR cell adhesion molecule 2
85	hsa-miR-29c-3p	3248	HPGD	NM_001145816	15-hydroxyprostaglandin dehydrogenase
85	hsa-miR-29c-3p	253943	YTHDF3	NM_001277813	YTH N6-methyladenosine RNA binding protein 3
85	hsa-miR-29c-3p	8505	PARG	NM_001303486	poly(ADP-ribose) glycohydrolase
84	hsa-miR-29b-3p	55660	PRPF40A	NM_017892	pre-mRNA processing factor 40 homolog A
84	hsa-miR-29a-3p	116931	MED12L	NM_053002	mediator complex subunit 12 like
84	hsa-miR-29c-3p	22849	CPEB3	NM_001178137	cytoplasmic polyadenylation element binding protein 3
84	hsa-miR-29c-3p	51247	PAIP2	NM_001033112	poly(A) binding protein interacting protein 2
84	hsa-miR-29c-3p	208	AKT2	NM_001626	AKT serine/threonine kinase 2
84	hsa-miR-29c-3p	90634	N4BP2L1	NM_001079691	NEDD4 binding protein 2 like 1
84	hsa-miR-29c-3p	2120	ETV6	NM_001987	ETS variant 6
84	hsa-miR-29b-3p	80167	ABHD18	NM_001319306	abhydrolase domain containing 18
84	hsa-miR-29c-3p	28970	C11orf54	NM_001286069	chromosome 11 open reading frame 54
84	hsa-miR-29c-3p	23220	DTX4	NM_001300727	deltex E3 ubiquitin ligase 4
84	hsa-miR-29b-3p	22797	TFEC	NM_001018058	transcription factor EC
84	hsa-miR-29b-3p	23508	TTC9	NM_015351	tetratricopeptide repeat domain 9
84	hsa-miR-29c-3p	56061	UBFD1	NM_019116	ubiquitin family domain containing 1
83	hsa-miR-29b-3p	51444	RNF138	NM_001191324	ring finger protein 138
83	hsa-miR-29b-3p	4675	NAP1L3	NM_004538	nucleosome assembly protein 1 like 3
83	hsa-miR-29a-3p	1946	EFNA5	NM_001962	ephrin A5
83	hsa-miR-29b-3p	5966	REL	NM_001291746	REL proto-oncogene, NF-kB subunit
83	hsa-miR-29b-3p	59345	GNB4	NM_021629	G protein subunit beta 4
83	hsa-miR-29b-3p	9886	RHOBTB1	NM_001242359	Rho related BTB domain containing 1
83	hsa-miR-29b-3p	341640	FREM2	NM_207361	FRAS1 related extracellular matrix protein 2
83	hsa-miR-29a-3p	28966	SNX24	NM_014035	sorting nexin 24
83	hsa-miR-29c-3p	154790	CLEC2L	NM_001080511	C-type lectin domain family 2 member L
83	hsa-miR-29a-3p	6925	TCF4	NM_001083962	transcription factor 4
83	hsa-miR-29b-3p	55454	CSGALNACT2	NM_001319656	chondroitin sulfate N-acetylgalactosaminyltransferase 2
83	hsa-miR-29c-3p	578	BAK1	NM_001188	BCL2 antagonist/killer 1
83	hsa-miR-29c-3p	26137	ZBTB20	NM_001164342	zinc finger and BTB domain containing 20
83	hsa-miR-29c-3p	114786	XKR4	NM_052898	XK related 4
83	hsa-miR-29c-3p	80742	PRR3	NM_001077497	proline rich 3
82	hsa-miR-29b-3p	9586	CREB5	NM_001011666	cAMP responsive element binding protein 5
82	hsa-miR-29c-3p	642	BLMH	NM_000386	bleomycin hydrolase
82	hsa-miR-29c-3p	205	AK4	NM_001005353	adenylate kinase 4
82	hsa-miR-29b-3p	10988	METAP2	NM_001317182	methionyl aminopeptidase 2
82	hsa-miR-29a-3p	84072	HORMAD1	NM_001199829	HORMA domain containing 1
82	hsa-miR-29a-3p	83723	FAM57B	NM_001318504	family with sequence similarity 57 member B
82	hsa-miR-29c-3p	9575	CLOCK	NM_001267843	clock circadian regulator
82	hsa-miR-29a-3p	3927	LASP1	NM_001271608	LIM and SH3 protein 1
82	hsa-miR-29b-3p	84629	TNRC18	NM_001080495	trinucleotide repeat containing 18
82	hsa-miR-29b-3p	23366	KIAA0895	NM_001100425	KIAA0895
82	hsa-miR-29b-3p	79869	CPSF7	NM_001136040	cleavage and polyadenylation specific factor 7
82	hsa-miR-29a-3p	2892	GRIA3	NM_000828	glutamate ionotropic receptor AMPA type subunit 3
82	hsa-miR-29c-3p	64795	RMND5A	NM_022780	required for meiotic nuclear division 5 homolog A
82	hsa-miR-29c-3p	9314	KLF4	NM_001314052	Kruppel like factor 4
82	hsa-miR-29c-3p	9110	MTMR4	NM_004687	myotubularin related protein 4
81	hsa-miR-29a-3p	29843	SENP1	NM_001267594	SUMO specific peptidase 1
81	hsa-miR-29a-3p	29888	STRN4	NM_001039877	striatin 4
81	hsa-miR-29a-3p	6785	ELOVL4	NM_022726	ELOVL fatty acid elongase 4
81	hsa-miR-29c-3p	63035	BCORL1	NM_001184772	BCL6 corepressor like 1
81	hsa-miR-29a-3p	64895	PAPOLG	NM_022894	poly(A) polymerase gamma
81	hsa-miR-29b-3p	5064	PALM	NM_001040134	paralemmin
81	hsa-miR-29c-3p	9953	HS3ST3B1	NM_006041	heparan sulfate-glucosamine 3-sulfotransferase 3B1
81	hsa-miR-29b-3p	54462	CCSER2	NM_001284240	coiled-coil serine rich protein 2
81	hsa-miR-29a-3p	55512	SMPD3	NM_018667	sphingomyelin phosphodiesterase 3
81	hsa-miR-29b-3p	421	ARVCF	NM_001670	ARVCF, delta catenin family member
81	hsa-miR-29b-3p	23269	MGA	NM_001080541	MGA, MAX dimerization protein
81	hsa-miR-29a-3p	204962	SLC44A5	NM_001320283	solute carrier family 44 member 5
81	hsa-miR-29a-3p	9185	REPS2	NM_001080975	RALBP1 associated Eps domain containing 2
81	hsa-miR-29c-3p	54619	CCNJ	NM_001134375	cyclin J
81	hsa-miR-29a-3p	3908	LAMA2	NM_000426	laminin subunit alpha 2
81	hsa-miR-29a-3p	55718	POLR3E	NM_001258033	RNA polymerase III subunit E
81	hsa-miR-29b-3p	9063	PIAS2	NM_001324054	protein inhibitor of activated STAT 2
81	hsa-miR-29a-3p	9871	SEC24D	NM_001318066	SEC24 homolog D, COPII coat complex component
81	hsa-miR-29c-3p	9639	ARHGEF10	NM_001308152	Rho guanine nucleotide exchange factor 10
81	hsa-miR-29c-3p	54442	KCTD5	NM_018992	potassium channel tetramerization domain containing 5
81	hsa-miR-29c-3p	9736	USP34	NM_014709	ubiquitin specific peptidase 34
80	hsa-miR-29c-3p	8575	PRKRA	NM_001139517	protein activator of interferon induced protein kinase EIF2AK2
80	hsa-miR-29c-3p	54838	WBP1L	NM_001083913	WW domain binding protein 1 like
80	hsa-miR-29c-3p	4605	MYBL2	NM_001278610	MYB proto-oncogene like 2
80	hsa-miR-29c-3p	23271	CAMSAP2	NM_001297707	calmodulin regulated spectrin associated protein family member 2
80	hsa-miR-29b-3p	165055	CCDC138	NM_001303106	coiled-coil domain containing 138
80	hsa-miR-29b-3p	63908	NAPB	NM_022080	NSF attachment protein beta
80	hsa-miR-29c-3p	100526694	MSANTD3-TMEFF1	NM_001198812	MSANTD3-TMEFF1 readthrough
80	hsa-miR-29b-3p	5796	PTPRK	NM_001135648	protein tyrosine phosphatase, receptor type K
80	hsa-miR-29a-3p	1809	DPYSL3	NM_001197294	dihydropyrimidinase like 3
80	hsa-miR-29a-3p	10389	SCML2	NM_006089	Scm polycomb group protein like 2
80	hsa-miR-29b-3p	136853	SSC4D	NM_080744	scavenger receptor cysteine rich family member with 4 domains
80	hsa-miR-29c-3p	56261	GPCPD1	NM_019593	glycerophosphocholine phosphodiesterase 1
80	hsa-miR-29c-3p	285590	SH3PXD2B	NM_001017995	SH3 and PX domains 2B
80	hsa-miR-29b-3p	84079	ANKRD27	NM_032139	ankyrin repeat domain 27
80	hsa-miR-29b-3p	9815	GIT2	NM_139201	GIT ArfGAP 2
80	hsa-miR-29c-3p	9118	INA	NM_032727	internexin neuronal intermediate filament protein alpha
80	hsa-miR-29a-3p	54984	PINX1	NM_001284356	PIN2 (TERF1) interacting telomerase inhibitor 1
80	hsa-miR-29b-3p	647087	STMP1	NM_001130929	short transmembrane mitochondrial protein 1
80	hsa-miR-29c-3p	11160	ERLIN2	NM_007175	ER lipid raft associated 2
80	hsa-miR-29b-3p	8577	TMEFF1	NM_003692	transmembrane protein with EGF like and two follistatin like domains 1
80	hsa-miR-29a-3p	23030	KDM4B	NM_015015	lysine demethylase 4B
80	hsa-miR-29c-3p	51727	CMPK1	NM_001136140	cytidine/uridine monophosphate kinase 1
80	hsa-miR-29c-3p	23002	DAAM1	NM_001270520	dishevelled associated activator of morphogenesis 1
80	hsa-miR-29b-3p	143458	LDLRAD3	NM_001304263	low density lipoprotein receptor class A domain containing 3
79	hsa-miR-29b-3p	93	ACVR2B	NM_001106	activin A receptor type 2B
79	hsa-miR-29c-3p	85460	ZNF518B	NM_053042	zinc finger protein 518B
79	hsa-miR-29a-3p	285335	SLC9C1	NM_183061	solute carrier family 9 member C1
79	hsa-miR-29b-3p	2590	GALNT2	NM_001291866	polypeptide N-acetylgalactosaminyltransferase 2
79	hsa-miR-29a-3p	23085	ERC1	NM_001301248	ELKS/RAB6-interacting/CAST family member 1
79	hsa-miR-29c-3p	360023	ZBTB41	NM_194314	zinc finger and BTB domain containing 41
79	hsa-miR-29b-3p	84662	GLIS2	NM_001318918	GLIS family zinc finger 2
79	hsa-miR-29b-3p	3952	LEP	NM_000230	leptin
79	hsa-miR-29b-3p	22795	NID2	NM_007361	nidogen 2
79	hsa-miR-29a-3p	3688	ITGB1	NM_033668	integrin subunit beta 1
79	hsa-miR-29c-3p	147912	SIX5	NM_175875	SIX homeobox 5
79	hsa-miR-29b-3p	57611	ISLR2	NM_001130136	immunoglobulin superfamily containing leucine rich repeat 2
79	hsa-miR-29c-3p	3156	HMGCR	NM_000859	3-hydroxy-3-methylglutaryl-CoA reductase
79	hsa-miR-29c-3p	3604	TNFRSF9	NM_001561	TNF receptor superfamily member 9
79	hsa-miR-29c-3p	116138	KLHDC3	NM_057161	kelch domain containing 3
79	hsa-miR-29c-3p	344558	SH3RF3	NM_001099289	SH3 domain containing ring finger 3
79	hsa-miR-29b-3p	653659	TMEM183B	NM_001079809	transmembrane protein 183B
79	hsa-miR-29b-3p	64919	BCL11B	NM_001282237	BCL11B, BAF complex component
79	hsa-miR-29c-3p	5361	PLXNA1	NM_032242	plexin A1
79	hsa-miR-29a-3p	6095	RORA	NM_002943	RAR related orphan receptor A
78	hsa-miR-29a-3p	167227	DCP2	NM_152624	decapping mRNA 2
78	hsa-miR-29a-3p	818	CAMK2G	NM_001204492	calcium/calmodulin dependent protein kinase II gamma
78	hsa-miR-29b-3p	79753	SNIP1	NM_024700	Smad nuclear interacting protein 1
78	hsa-miR-29a-3p	381	ARF5	NM_001662	ADP ribosylation factor 5
78	hsa-miR-29c-3p	163486	DENND1B	NM_001195215	DENN domain containing 1B
78	hsa-miR-29a-3p	5007	OSBP	NM_002556	oxysterol binding protein
78	hsa-miR-29c-3p	6566	SLC16A1	NM_003051	solute carrier family 16 member 1
78	hsa-miR-29b-3p	6443	SGCB	NM_000232	sarcoglycan beta
78	hsa-miR-29a-3p	1317	SLC31A1	NM_001859	solute carrier family 31 member 1
78	hsa-miR-29a-3p	7328	UBE2H	NM_001202498	ubiquitin conjugating enzyme E2 H
77	hsa-miR-29c-3p	54808	DYM	NM_017653	dymeclin
77	hsa-miR-29c-3p	284612	SYPL2	NM_001040709	synaptophysin like 2
77	hsa-miR-29c-3p	8493	PPM1D	NM_003620	protein phosphatase, Mg2+/Mn2+ dependent 1D
77	hsa-miR-29a-3p	27253	PCDH17	NM_001040429	protocadherin 17
77	hsa-miR-29c-3p	11094	CACFD1	NM_001135775	calcium channel flower domain containing 1
77	hsa-miR-29c-3p	4811	NID1	NM_002508	nidogen 1
77	hsa-miR-29a-3p	51125	GOLGA7	NM_001174124	golgin A7
77	hsa-miR-29a-3p	92369	SPSB4	NM_080862	splA/ryanodine receptor domain and SOCS box containing 4
77	hsa-miR-29a-3p	25853	DCAF12	NM_015397	DDB1 and CUL4 associated factor 12
77	hsa-miR-29b-3p	1629	DBT	NM_001918	dihydrolipoamide branched chain transacylase E2
77	hsa-miR-29b-3p	9678	PHF14	NM_014660	PHD finger protein 14
77	hsa-miR-29c-3p	9	NAT1	NM_001160174	N-acetyltransferase 1
77	hsa-miR-29b-3p	150275	CCDC117	NM_001284263	coiled-coil domain containing 117
77	hsa-miR-29b-3p	79829	NAA40	NM_001300800	N(alpha)-acetyltransferase 40, NatD catalytic subunit
77	hsa-miR-29c-3p	57605	PITPNM2	NM_001300801	phosphatidylinositol transfer protein membrane associated 2
77	hsa-miR-29b-3p	1285	COL4A3	NM_000091	collagen type IV alpha 3 chain
77	hsa-miR-29c-3p	3741	KCNA5	NM_002234	potassium voltage-gated channel subfamily A member 5
77	hsa-miR-29c-3p	6041	RNASEL	NM_021133	ribonuclease L
77	hsa-miR-29a-3p	57379	AICDA	NM_020661	activation induced cytidine deaminase
76	hsa-miR-29b-3p	55824	PAG1	NM_018440	phosphoprotein membrane anchor with glycosphingolipid microdomains 1
76	hsa-miR-29a-3p	5155	PDGFB	NM_002608	platelet derived growth factor subunit B
76	hsa-miR-29a-3p	1911	PHC1	NM_004426	polyhomeotic homolog 1
76	hsa-miR-29b-3p	9879	DDX46	NM_001300860	DEAD-box helicase 46
76	hsa-miR-29b-3p	9329	GTF3C4	NM_012204	general transcription factor IIIC subunit 4
76	hsa-miR-29c-3p	10260	DENND4A	NM_001144823	DENN domain containing 4A
76	hsa-miR-29b-3p	22982	DIP2C	NM_014974	disco interacting protein 2 homolog C
76	hsa-miR-29a-3p	10659	CELF2	NM_001025077	CUGBP Elav-like family member 2
76	hsa-miR-29a-3p	6801	STRN	NM_003162	striatin
76	hsa-miR-29b-3p	81619	TSPAN14	NM_001128309	tetraspanin 14
76	hsa-miR-29c-3p	150737	TTC30B	NM_152517	tetratricopeptide repeat domain 30B
76	hsa-miR-29c-3p	60494	CCDC81	NM_001156474	coiled-coil domain containing 81
76	hsa-miR-29a-3p	836	CASP3	NM_004346	caspase 3
76	hsa-miR-29c-3p	799	CALCR	NM_001164737	calcitonin receptor
76	hsa-miR-29a-3p	55255	WDR41	NM_018268	WD repeat domain 41
76	hsa-miR-29c-3p	64328	XPO4	NM_022459	exportin 4
76	hsa-miR-29b-3p	10484	SEC23A	NM_006364	Sec23 homolog A, coat complex II component
76	hsa-miR-29a-3p	329	BIRC2	NM_001256163	baculoviral IAP repeat containing 2
76	hsa-miR-29c-3p	8284	KDM5D	NM_001146706	lysine demethylase 5D
76	hsa-miR-29c-3p	8038	ADAM12	NM_001288973	ADAM metallopeptidase domain 12
75	hsa-miR-29c-3p	9468	PCYT1B	NM_001163264	phosphate cytidylyltransferase 1, choline, beta
75	hsa-miR-29c-3p	1476	CSTB	NM_000100	cystatin B
75	hsa-miR-29b-3p	92181	UBTD2	NM_152277	ubiquitin domain containing 2
75	hsa-miR-29a-3p	416	ARSF	NM_001201538	arylsulfatase F
75	hsa-miR-29a-3p	203	AK1	NM_000476	adenylate kinase 1
75	hsa-miR-29b-3p	8728	ADAM19	NM_033274	ADAM metallopeptidase domain 19
75	hsa-miR-29a-3p	55161	TMEM33	NM_018126	transmembrane protein 33
75	hsa-miR-29a-3p	30837	SOCS7	NM_014598	suppressor of cytokine signaling 7
75	hsa-miR-29b-3p	340719	NANOS1	NM_199461	nanos C2HC-type zinc finger 1
75	hsa-miR-29b-3p	57476	GRAMD1B	NM_001286563	GRAM domain containing 1B
75	hsa-miR-29b-3p	7803	PTP4A1	NM_003463	protein tyrosine phosphatase type IVA, member 1
75	hsa-miR-29b-3p	51560	RAB6B	NM_016577	RAB6B, member RAS oncogene family
75	hsa-miR-29c-3p	5898	RALA	NM_005402	RAS like proto-oncogene A
75	hsa-miR-29b-3p	55004	LAMTOR1	NM_017907	late endosomal/lysosomal adaptor, MAPK and MTOR activator 1
75	hsa-miR-29b-3p	9929	JOSD1	NM_014876	Josephin domain containing 1
75	hsa-miR-29a-3p	3034	HAL	NM_002108	histidine ammonia-lyase
75	hsa-miR-29c-3p	1821	DRP2	NM_001171184	dystrophin related protein 2
75	hsa-miR-29a-3p	1803	DPP4	NM_001935	dipeptidyl peptidase 4
74	hsa-miR-29a-3p	144195	SLC2A14	NM_001286233	solute carrier family 2 member 14
74	hsa-miR-29b-3p	3177	SLC29A2	NM_001300869	solute carrier family 29 member 2
74	hsa-miR-29a-3p	55339	WDR33	NM_001006623	WD repeat domain 33
74	hsa-miR-29b-3p	9528	TMEM59	NM_001305052	transmembrane protein 59
74	hsa-miR-29a-3p	79666	PLEKHF2	NM_024613	pleckstrin homology and FYVE domain containing 2
74	hsa-miR-29a-3p	54861	SNRK	NM_001100594	SNF related kinase
74	hsa-miR-29b-3p	29970	SCHIP1	NM_001197107	schwannomin interacting protein 1
74	hsa-miR-29a-3p	144108	SPTY2D1	NM_194285	SPT2 chromatin protein domain containing 1
74	hsa-miR-29b-3p	5294	PIK3CG	NM_001282426	phosphatidylinositol-4,5-bisphosphate 3-kinase catalytic subunit gamma
74	hsa-miR-29a-3p	25921	ZDHHC5	NM_015457	zinc finger DHHC-type containing 5
74	hsa-miR-29b-3p	7126	TNFAIP1	NM_021137	TNF alpha induced protein 1
74	hsa-miR-29b-3p	56981	PRDM11	NM_001256695	PR/SET domain 11
74	hsa-miR-29b-3p	25980	AAR2	NM_001271874	AAR2 splicing factor homolog
74	hsa-miR-29a-3p	221785	ZSCAN25	NM_145115	zinc finger and SCAN domain containing 25
74	hsa-miR-29b-3p	148113	CILP2	NM_153221	cartilage intermediate layer protein 2
74	hsa-miR-29c-3p	4040	LRP6	NM_002336	LDL receptor related protein 6
74	hsa-miR-29b-3p	23135	KDM6B	NM_001080424	lysine demethylase 6B
74	hsa-miR-29b-3p	1953	MEGF6	NM_001409	multiple EGF like domains 6
74	hsa-miR-29c-3p	30819	KCNIP2	NM_014591	potassium voltage-gated channel interacting protein 2
74	hsa-miR-29a-3p	3185	HNRNPF	NM_001098204	heterogeneous nuclear ribonucleoprotein F
74	hsa-miR-29b-3p	8522	GAS7	NM_001130831	growth arrest specific 7
74	hsa-miR-29a-3p	252995	FNDC5	NM_001171941	fibronectin type III domain containing 5
74	hsa-miR-29b-3p	3340	NDST1	NM_001301063	N-deacetylase and N-sulfotransferase 1
74	hsa-miR-29b-3p	154796	AMOT	NM_133265	angiomotin
74	hsa-miR-29b-3p	164	AP1G1	NM_001030007	adaptor related protein complex 1 subunit gamma 1
73	hsa-miR-29a-3p	6709	SPTAN1	NM_001130438	spectrin alpha, non-erythrocytic 1
73	hsa-miR-29c-3p	1812	DRD1	NM_000794	dopamine receptor D1
73	hsa-miR-29b-3p	80209	PROSER1	NM_025138	proline and serine rich 1
73	hsa-miR-29c-3p	4291	MLF1	NM_001130156	myeloid leukemia factor 1
73	hsa-miR-29b-3p	6515	SLC2A3	NM_006931	solute carrier family 2 member 3
73	hsa-miR-29c-3p	256302	NATD1	NM_152914	N-acetyltransferase domain containing 1
73	hsa-miR-29c-3p	2653	GCSH	NM_004483	glycine cleavage system protein H
73	hsa-miR-29c-3p	57799	RAB40C	NM_001172663	RAB40C, member RAS oncogene family
73	hsa-miR-29b-3p	171019	ADAMTS19	NM_133638	ADAM metallopeptidase with thrombospondin type 1 motif 19
73	hsa-miR-29b-3p	22824	HSPA4L	NM_001317381	heat shock protein family A (Hsp70) member 4 like
73	hsa-miR-29c-3p	55190	NUDT11	NM_018159	nudix hydrolase 11
73	hsa-miR-29c-3p	1618	DAZL	NM_001351	deleted in azoospermia like
73	hsa-miR-29b-3p	7058	THBS2	NM_003247	thrombospondin 2
73	hsa-miR-29a-3p	167465	ZNF366	NM_152625	zinc finger protein 366
73	hsa-miR-29b-3p	894	CCND2	NM_001759	cyclin D2
73	hsa-miR-29b-3p	23143	LRCH1	NM_001164211	leucine rich repeats and calponin homology domain containing 1
72	hsa-miR-29b-3p	51133	KCTD3	NM_001319294	potassium channel tetramerization domain containing 3
72	hsa-miR-29a-3p	26525	IL36RN	NM_012275	interleukin 36 receptor antagonist
72	hsa-miR-29c-3p	79047	KCTD15	NM_024076	potassium channel tetramerization domain containing 15
72	hsa-miR-29b-3p	192683	SCAMP5	NM_001178111	secretory carrier membrane protein 5
72	hsa-miR-29a-3p	7965	AIMP2	NM_006303	aminoacyl tRNA synthetase complex interacting multifunctional protein 2
72	hsa-miR-29b-3p	5927	KDM5A	NM_001042603	lysine demethylase 5A
72	hsa-miR-29a-3p	88	ACTN2	NM_001103	actinin alpha 2
72	hsa-miR-29a-3p	7428	VHL	NM_000551	von Hippel-Lindau tumor suppressor
72	hsa-miR-29c-3p	23432	GPR161	NM_001267613	G protein-coupled receptor 161
72	hsa-miR-29a-3p	85352	SHISAL1	NM_001099294	shisa like 1
72	hsa-miR-29b-3p	774	CACNA1B	NM_001243812	calcium voltage-gated channel subunit alpha1 B
72	hsa-miR-29a-3p	23431	AP4E1	NM_001252127	adaptor related protein complex 4 subunit epsilon 1
72	hsa-miR-29b-3p	29886	SNX8	NM_013321	sorting nexin 8
72	hsa-miR-29a-3p	2012	EMP1	NM_001423	epithelial membrane protein 1
72	hsa-miR-29c-3p	1656	DDX6	NM_004397	DEAD-box helicase 6
72	hsa-miR-29a-3p	1291	COL6A1	NM_001848	collagen type VI alpha 1 chain
72	hsa-miR-29a-3p	51028	VPS36	NM_001282168	vacuolar protein sorting 36 homolog
72	hsa-miR-29c-3p	59082	CARD18	NM_021571	caspase recruitment domain family member 18
72	hsa-miR-29c-3p	813	CALU	NM_001199673	calumenin
72	hsa-miR-29c-3p	4097	MAFG	NM_002359	MAF bZIP transcription factor G
72	hsa-miR-29b-3p	51317	PHF21A	NM_001101802	PHD finger protein 21A
72	hsa-miR-29b-3p	8503	PIK3R3	NM_001114172	phosphoinositide-3-kinase regulatory subunit 3
71	hsa-miR-29c-3p	157638	FAM84B	NM_174911	family with sequence similarity 84 member B
71	hsa-miR-29c-3p	2243	FGA	NM_000508	fibrinogen alpha chain
71	hsa-miR-29b-3p	23075	SWAP70	NM_001297714	switching B cell complex subunit SWAP70
71	hsa-miR-29a-3p	8050	PDHX	NM_001135024	pyruvate dehydrogenase complex component X
71	hsa-miR-29b-3p	9441	MED26	NM_004831	mediator complex subunit 26
71	hsa-miR-29a-3p	1808	DPYSL2	NM_001197293	dihydropyrimidinase like 2
71	hsa-miR-29b-3p	148418	SAMD13	NM_001010971	sterile alpha motif domain containing 13
71	hsa-miR-29a-3p	29966	STRN3	NM_001083893	striatin 3
71	hsa-miR-29b-3p	25852	ARMC8	NM_001267041	armadillo repeat containing 8
71	hsa-miR-29a-3p	1292	COL6A2	NM_001849	collagen type VI alpha 2 chain
71	hsa-miR-29b-3p	57561	ARRDC3	NM_020801	arrestin domain containing 3
71	hsa-miR-29c-3p	23478	SEC11A	NM_001271920	SEC11 homolog A, signal peptidase complex subunit
71	hsa-miR-29a-3p	523	ATP6V1A	NM_001690	ATPase H+ transporting V1 subunit A
71	hsa-miR-29b-3p	140901	STK35	NM_080836	serine/threonine kinase 35
71	hsa-miR-29a-3p	4775	NFATC3	NM_004555	nuclear factor of activated T cells 3
71	hsa-miR-29a-3p	196264	MPZL3	NM_001286152	myelin protein zero like 3
71	hsa-miR-29a-3p	79412	KREMEN2	NM_172229	kringle containing transmembrane protein 2
71	hsa-miR-29a-3p	3158	HMGCS2	NM_005518	3-hydroxy-3-methylglutaryl-CoA synthase 2
71	hsa-miR-29a-3p	170692	ADAMTS18	NM_199355	ADAM metallopeptidase with thrombospondin type 1 motif 18
71	hsa-miR-29c-3p	23383	MAU2	NM_015329	MAU2 sister chromatid cohesion factor
71	hsa-miR-29b-3p	255928	SYT14	NM_001146261	synaptotagmin 14
71	hsa-miR-29a-3p	55038	CDCA4	NM_017955	cell division cycle associated 4
71	hsa-miR-29b-3p	57223	PPP4R3B	NM_001122964	protein phosphatase 4 regulatory subunit 3B
70	hsa-miR-29a-3p	55074	OXR1	NM_001198532	oxidation resistance 1
70	hsa-miR-29b-3p	55506	H2AFY2	NM_018649	H2A histone family member Y2
70	hsa-miR-29b-3p	5713	PSMD7	NM_002811	proteasome 26S subunit, non-ATPase 7
70	hsa-miR-29b-3p	9935	MAFB	NM_005461	MAF bZIP transcription factor B
70	hsa-miR-29c-3p	81578	COL21A1	NM_001318751	collagen type XXI alpha 1 chain
70	hsa-miR-29c-3p	84948	TIGD5	NM_032862	tigger transposable element derived 5
70	hsa-miR-29c-3p	3638	INSIG1	NM_198337	insulin induced gene 1
70	hsa-miR-29a-3p	54149	C21orf91	NM_001100421	chromosome 21 open reading frame 91
70	hsa-miR-29a-3p	145741	C2CD4A	NM_207322	C2 calcium dependent domain containing 4A
70	hsa-miR-29a-3p	3362	HTR6	NM_000871	5-hydroxytryptamine receptor 6
70	hsa-miR-29a-3p	3174	HNF4G	NM_004133	hepatocyte nuclear factor 4 gamma
70	hsa-miR-29a-3p	132320	SCLT1	NM_001300898	sodium channel and clathrin linker 1
70	hsa-miR-29c-3p	55691	FRMD4A	NM_001318336	FERM domain containing 4A
70	hsa-miR-29b-3p	53616	ADAM22	NM_001324417	ADAM metallopeptidase domain 22
70	hsa-miR-29c-3p	5830	PEX5	NM_000319	peroxisomal biogenesis factor 5
70	hsa-miR-29b-3p	5795	PTPRJ	NM_001098503	protein tyrosine phosphatase, receptor type J
70	hsa-miR-29a-3p	3799	KIF5B	NM_004521	kinesin family member 5B
70	hsa-miR-29b-3p	441151	TMEM151B	NM_001137560	transmembrane protein 151B
69	hsa-miR-29a-3p	54972	TMEM132A	NM_017870	transmembrane protein 132A
69	hsa-miR-29b-3p	79789	CLMN	NM_024734	calmin
69	hsa-miR-29c-3p	114299	PALM2	NM_001037293	paralemmin 2
69	hsa-miR-29c-3p	23262	PPIP5K2	NM_001276277	diphosphoinositol pentakisphosphate kinase 2
69	hsa-miR-29c-3p	84909	C9orf3	NM_001193329	chromosome 9 open reading frame 3
69	hsa-miR-29b-3p	1400	CRMP1	NM_001014809	collapsin response mediator protein 1
69	hsa-miR-29c-3p	51182	HSPA14	NM_001278205	heat shock protein family A (Hsp70) member 14
69	hsa-miR-29c-3p	773	CACNA1A	NM_000068	calcium voltage-gated channel subunit alpha1 A
69	hsa-miR-29b-3p	399947	C11orf87	NM_207645	chromosome 11 open reading frame 87
69	hsa-miR-29c-3p	55743	CHFR	NM_001161344	checkpoint with forkhead and ring finger domains
69	hsa-miR-29a-3p	51099	ABHD5	NM_016006	abhydrolase domain containing 5
69	hsa-miR-29c-3p	387032	ZKSCAN4	NM_001304506	zinc finger with KRAB and SCAN domains 4
69	hsa-miR-29b-3p	283373	ANKRD52	NM_173595	ankyrin repeat domain 52
69	hsa-miR-29b-3p	3747	KCNC2	NM_001260497	potassium voltage-gated channel subfamily C member 2
69	hsa-miR-29a-3p	4193	MDM2	NM_001145339	MDM2 proto-oncogene
69	hsa-miR-29c-3p	6666	SOX12	NM_006943	SRY-box 12
69	hsa-miR-29b-3p	6804	STX1A	NM_001165903	syntaxin 1A
69	hsa-miR-29c-3p	220929	ZNF438	NM_001143766	zinc finger protein 438
69	hsa-miR-29c-3p	9649	RALGPS1	NM_014636	Ral GEF with PH domain and SH3 binding motif 1
69	hsa-miR-29b-3p	83985	SPNS1	NM_001142448	sphingolipid transporter 1 (putative)
69	hsa-miR-29c-3p	23185	LARP4B	NM_015155	La ribonucleoprotein domain family member 4B
68	hsa-miR-29a-3p	890	CCNA2	NM_001237	cyclin A2
68	hsa-miR-29a-3p	57089	ENTPD7	NM_020354	ectonucleoside triphosphate diphosphohydrolase 7
68	hsa-miR-29c-3p	54540	FAM193B	NM_001190946	family with sequence similarity 193 member B
68	hsa-miR-29b-3p	1073	CFL2	NM_001243645	cofilin 2
68	hsa-miR-29a-3p	10447	FAM3C	NM_001040020	family with sequence similarity 3 member C
68	hsa-miR-29b-3p	2941	GSTA4	NM_001512	glutathione S-transferase alpha 4
68	hsa-miR-29b-3p	1196	CLK2	NM_001294338	CDC like kinase 2
68	hsa-miR-29b-3p	5537	PPP6C	NM_001123355	protein phosphatase 6 catalytic subunit
68	hsa-miR-29c-3p	201475	RAB12	NM_001025300	RAB12, member RAS oncogene family
68	hsa-miR-29a-3p	8936	WASF1	NM_001024934	WAS protein family member 1
68	hsa-miR-29b-3p	23621	BACE1	NM_001207048	beta-secretase 1
68	hsa-miR-29a-3p	1368	CPM	NM_198320	carboxypeptidase M
68	hsa-miR-29c-3p	51122	COMMD2	NM_016094	COMM domain containing 2
68	hsa-miR-29a-3p	8863	PER3	NM_001289861	period circadian regulator 3
68	hsa-miR-29b-3p	6840	SVIL	NM_003174	supervillin
68	hsa-miR-29c-3p	9337	CNOT8	NM_001301073	CCR4-NOT transcription complex subunit 8
68	hsa-miR-29a-3p	6322	SCML1	NM_006746	Scm polycomb group protein like 1
68	hsa-miR-29b-3p	22872	SEC31A	NM_001077206	SEC31 homolog A, COPII coat complex component
68	hsa-miR-29c-3p	3670	ISL1	NM_002202	ISL LIM homeobox 1
68	hsa-miR-29c-3p	54014	BRWD1	NM_033656	bromodomain and WD repeat domain containing 1
67	hsa-miR-29a-3p	9706	ULK2	NM_001142610	unc-51 like autophagy activating kinase 2
67	hsa-miR-29b-3p	80232	WDR26	NM_001115113	WD repeat domain 26
67	hsa-miR-29a-3p	57448	BIRC6	NM_016252	baculoviral IAP repeat containing 6
67	hsa-miR-29b-3p	139189	DGKK	NM_001013742	diacylglycerol kinase kappa
67	hsa-miR-29b-3p	9748	SLK	NM_001304743	STE20 like kinase
67	hsa-miR-29c-3p	11278	KLF12	NM_007249	Kruppel like factor 12
67	hsa-miR-29c-3p	66008	TRAK2	NM_015049	trafficking kinesin protein 2
67	hsa-miR-29a-3p	55920	RCC2	NM_001136204	regulator of chromosome condensation 2
67	hsa-miR-29c-3p	114088	TRIM9	NM_015163	tripartite motif containing 9
67	hsa-miR-29a-3p	10058	ABCB6	NM_005689	ATP binding cassette subfamily B member 6 (Langereis blood group)
66	hsa-miR-29b-3p	10906	TRAFD1	NM_001143906	TRAF-type zinc finger domain containing 1
66	hsa-miR-29c-3p	64581	CLEC7A	NM_022570	C-type lectin domain containing 7A
66	hsa-miR-29a-3p	81848	SPRY4	NM_001127496	sprouty RTK signaling antagonist 4
66	hsa-miR-29a-3p	1830	DSG3	NM_001944	desmoglein 3
66	hsa-miR-29c-3p	127602	DNAH14	NM_001145154	dynein axonemal heavy chain 14
66	hsa-miR-29b-3p	3157	HMGCS1	NM_001098272	3-hydroxy-3-methylglutaryl-CoA synthase 1
66	hsa-miR-29b-3p	4591	TRIM37	NM_001320987	tripartite motif containing 37
66	hsa-miR-29a-3p	9194	SLC16A7	NM_001270622	solute carrier family 16 member 7
66	hsa-miR-29c-3p	753	LDLRAD4	NM_001003675	low density lipoprotein receptor class A domain containing 4
66	hsa-miR-29a-3p	3837	KPNB1	NM_001276453	karyopherin subunit beta 1
66	hsa-miR-29b-3p	57563	KLHL8	NM_001292003	kelch like family member 8
66	hsa-miR-29c-3p	55888	ZKSCAN7	NM_001288590	zinc finger with KRAB and SCAN domains 7
66	hsa-miR-29c-3p	862	RUNX1T1	NM_001198625	RUNX1 translocation partner 1
66	hsa-miR-29b-3p	4232	MEST	NM_001253900	mesoderm specific transcript
66	hsa-miR-29c-3p	81839	VANGL1	NM_001172411	VANGL planar cell polarity protein 1
66	hsa-miR-29b-3p	84132	USP42	NM_032172	ubiquitin specific peptidase 42
66	hsa-miR-29c-3p	9555	H2AFY	NM_004893	H2A histone family member Y
66	hsa-miR-29b-3p	54891	INO80D	NM_017759	INO80 complex subunit D
66	hsa-miR-29a-3p	54887	UHRF1BP1	NM_017754	UHRF1 binding protein 1
66	hsa-miR-29b-3p	9402	GRAP2	NM_001291824	GRB2 related adaptor protein 2
65	hsa-miR-29b-3p	80306	MED28	NM_025205	mediator complex subunit 28
65	hsa-miR-29c-3p	79680	RTL10	NM_024627	retrotransposon Gag like 10
65	hsa-miR-29c-3p	83591	THAP2	NM_031435	THAP domain containing 2
65	hsa-miR-29c-3p	57532	NUFIP2	NM_020772	nuclear FMR1 interacting protein 2
65	hsa-miR-29b-3p	5608	MAP2K6	NM_002758	mitogen-activated protein kinase kinase 6
65	hsa-miR-29a-3p	55777	MBD5	NM_018328	methyl-CpG binding domain protein 5
65	hsa-miR-29b-3p	5806	PTX3	NM_002852	pentraxin 3
65	hsa-miR-29b-3p	23547	LILRA4	NM_012276	leukocyte immunoglobulin like receptor A4
65	hsa-miR-29a-3p	23127	COLGALT2	NM_001303421	collagen beta(1-O)galactosyltransferase 2
65	hsa-miR-29c-3p	85443	DCLK3	NM_033403	doublecortin like kinase 3
65	hsa-miR-29b-3p	81669	CCNL2	NM_001320155	cyclin L2
65	hsa-miR-29c-3p	5509	PPP1R3D	NM_006242	protein phosphatase 1 regulatory subunit 3D
65	hsa-miR-29b-3p	645121	CCNI2	NM_001287252	cyclin I family member 2
65	hsa-miR-29b-3p	57492	ARID1B	NM_017519	AT-rich interaction domain 1B
65	hsa-miR-29a-3p	51496	CTDSPL2	NM_016396	CTD small phosphatase like 2
65	hsa-miR-29a-3p	9324	HMGN3	NM_001201363	high mobility group nucleosomal binding domain 3
65	hsa-miR-29a-3p	54207	KCNK10	NM_021161	potassium two pore domain channel subfamily K member 10
65	hsa-miR-29c-3p	84725	PLEKHA8	NM_001197026	pleckstrin homology domain containing A8
65	hsa-miR-29b-3p	135114	HINT3	NM_138571	histidine triad nucleotide binding protein 3
65	hsa-miR-29c-3p	79018	GID4	NM_024052	GID complex subunit 4 homolog
65	hsa-miR-29a-3p	2118	ETV4	NM_001079675	ETS variant 4
65	hsa-miR-29b-3p	130162	CLHC1	NM_001135598	clathrin heavy chain linker domain containing 1
65	hsa-miR-29b-3p	29855	UBN1	NM_001288656	ubinuclein 1
65	hsa-miR-29a-3p	4601	MXI1	NM_001008541	MAX interactor 1, dimerization protein
64	hsa-miR-29b-3p	761	CA3	NM_005181	carbonic anhydrase 3
64	hsa-miR-29a-3p	94241	TP53INP1	NM_001135733	tumor protein p53 inducible nuclear protein 1
64	hsa-miR-29b-3p	7188	TRAF5	NM_001033910	TNF receptor associated factor 5
64	hsa-miR-29a-3p	134553	C5orf24	NM_001135586	chromosome 5 open reading frame 24
64	hsa-miR-29a-3p	5291	PIK3CB	NM_001256045	phosphatidylinositol-4,5-bisphosphate 3-kinase catalytic subunit beta
64	hsa-miR-29b-3p	388403	YPEL2	NM_001005404	yippee like 2
64	hsa-miR-29c-3p	444	ASPH	NM_032467	aspartate beta-hydroxylase
64	hsa-miR-29b-3p	78990	OTUB2	NM_023112	OTU deubiquitinase, ubiquitin aldehyde binding 2
64	hsa-miR-29b-3p	2289	FKBP5	NM_001145777	FKBP prolyl isomerase 5
64	hsa-miR-29c-3p	10165	SLC25A13	NM_001160210	solute carrier family 25 member 13
64	hsa-miR-29b-3p	254251	LCORL	NM_153686	ligand dependent nuclear receptor corepressor like
64	hsa-miR-29a-3p	9295	SRSF11	NM_001190987	serine and arginine rich splicing factor 11
64	hsa-miR-29a-3p	158326	FREM1	NM_001177704	FRAS1 related extracellular matrix 1
64	hsa-miR-29c-3p	494470	RNF165	NM_001256758	ring finger protein 165
64	hsa-miR-29a-3p	80153	EDC3	NM_001142443	enhancer of mRNA decapping 3
64	hsa-miR-29b-3p	126917	IFFO2	NM_001136265	intermediate filament family orphan 2
64	hsa-miR-29a-3p	345778	MTX3	NM_001010891	metaxin 3
64	hsa-miR-29c-3p	8842	PROM1	NM_001145847	prominin 1
64	hsa-miR-29b-3p	55110	MAGOHB	NM_018048	mago homolog B, exon junction complex subunit
63	hsa-miR-29b-3p	9890	PLPPR4	NM_001166252	phospholipid phosphatase related 4
63	hsa-miR-29c-3p	124935	SLC43A2	NM_001321364	solute carrier family 43 member 2
63	hsa-miR-29c-3p	139886	SPIN4	NM_001012968	spindlin family member 4
63	hsa-miR-29b-3p	51534	VTA1	NM_001286371	vesicle trafficking 1
63	hsa-miR-29b-3p	203228	C9orf72	NM_001256054	chromosome 9 open reading frame 72
63	hsa-miR-29b-3p	56882	CDC42SE1	NM_020239	CDC42 small effector 1
63	hsa-miR-29c-3p	10951	CBX1	NM_001127228	chromobox 1
63	hsa-miR-29b-3p	7343	UBTF	NM_001076683	upstream binding transcription factor
63	hsa-miR-29b-3p	1620	BRINP1	NM_014618	BMP/retinoic acid inducible neural specific 1
63	hsa-miR-29a-3p	23072	HECW1	NM_001287059	HECT, C2 and WW domain containing E3 ubiquitin protein ligase 1
63	hsa-miR-29b-3p	55681	SCYL2	NM_001317784	SCY1 like pseudokinase 2
63	hsa-miR-29c-3p	6683	SPAST	NM_014946	spastin
63	hsa-miR-29b-3p	10564	ARFGEF2	NM_006420	ADP ribosylation factor guanine nucleotide exchange factor 2
63	hsa-miR-29b-3p	55906	ZC4H2	NM_001178032	zinc finger C4H2-type containing
63	hsa-miR-29b-3p	6774	STAT3	NM_213662	signal transducer and activator of transcription 3
63	hsa-miR-29a-3p	9749	PHACTR2	NM_001100164	phosphatase and actin regulator 2
63	hsa-miR-29b-3p	8804	CREG1	NM_003851	cellular repressor of E1A stimulated genes 1
63	hsa-miR-29a-3p	26119	LDLRAP1	NM_015627	low density lipoprotein receptor adaptor protein 1
63	hsa-miR-29c-3p	64410	KLHL25	NM_022480	kelch like family member 25
63	hsa-miR-29a-3p	139170	DCAF12L1	NM_178470	DDB1 and CUL4 associated factor 12 like 1
63	hsa-miR-29b-3p	9201	DCLK1	NM_001195415	doublecortin like kinase 1
63	hsa-miR-29c-3p	10746	MAP3K2	NM_006609	mitogen-activated protein kinase kinase kinase 2
63	hsa-miR-29b-3p	131873	COL6A6	NM_001102608	collagen type VI alpha 6 chain
63	hsa-miR-29b-3p	361	AQP4	NM_001317387	aquaporin 4
62	hsa-miR-29b-3p	83943	IMMP2L	NM_032549	inner mitochondrial membrane peptidase subunit 2
62	hsa-miR-29c-3p	653319	KIAA0895L	NM_001040715	KIAA0895 like
62	hsa-miR-29c-3p	140731	ANKRD60	NM_001304369	ankyrin repeat domain 60
62	hsa-miR-29c-3p	808	CALM3	NM_005184	calmodulin 3
62	hsa-miR-29b-3p	5272	SERPINB9	NM_004155	serpin family B member 9
62	hsa-miR-29a-3p	22801	ITGA11	NM_001004439	integrin subunit alpha 11
62	hsa-miR-29a-3p	22992	KDM2A	NM_012308	lysine demethylase 2A
62	hsa-miR-29b-3p	55800	SCN3B	NM_001040151	sodium voltage-gated channel beta subunit 3
62	hsa-miR-29a-3p	201181	ZNF385C	NM_001242704	zinc finger protein 385C
62	hsa-miR-29a-3p	23198	PSME4	NM_014614	proteasome activator subunit 4
62	hsa-miR-29c-3p	79805	VASH2	NM_001136474	vasohibin 2
62	hsa-miR-29c-3p	56998	CTNNBIP1	NM_001012329	catenin beta interacting protein 1
62	hsa-miR-29c-3p	3987	LIMS1	NM_001193483	LIM zinc finger domain containing 1
62	hsa-miR-29b-3p	6497	SKI	NM_003036	SKI proto-oncogene
62	hsa-miR-29c-3p	80143	SIKE1	NM_001102396	suppressor of IKBKE 1
62	hsa-miR-29b-3p	4893	NRAS	NM_002524	NRAS proto-oncogene, GTPase
62	hsa-miR-29a-3p	57103	TIGAR	NM_020375	TP53 induced glycolysis regulatory phosphatase
62	hsa-miR-29a-3p	9840	TESPA1	NM_001136030	thymocyte expressed, positive selection associated 1
62	hsa-miR-29a-3p	347734	SLC35B2	NM_001286509	solute carrier family 35 member B2
62	hsa-miR-29c-3p	1325	CORT	NM_001302	cortistatin
62	hsa-miR-29a-3p	6624	FSCN1	NM_003088	fascin actin-bundling protein 1
62	hsa-miR-29c-3p	55668	GPATCH2L	NM_001322027	G-patch domain containing 2 like
62	hsa-miR-29b-3p	8697	CDC23	NM_004661	cell division cycle 23
62	hsa-miR-29b-3p	6781	STC1	NM_003155	stanniocalcin 1
61	hsa-miR-29c-3p	5026	P2RX5	NM_001204519	purinergic receptor P2X 5
61	hsa-miR-29b-3p	5156	PDGFRA	NM_006206	platelet derived growth factor receptor alpha
61	hsa-miR-29b-3p	2288	FKBP4	NM_002014	FKBP prolyl isomerase 4
61	hsa-miR-29c-3p	284129	SLC26A11	NM_001166347	solute carrier family 26 member 11
61	hsa-miR-29a-3p	1141	CHRNB2	NM_000748	cholinergic receptor nicotinic beta 2 subunit
61	hsa-miR-29b-3p	1184	CLCN5	NM_000084	chloride voltage-gated channel 5
61	hsa-miR-29a-3p	139322	APOOL	NM_198450	apolipoprotein O like
61	hsa-miR-29a-3p	7773	ZNF230	NM_006300	zinc finger protein 230
61	hsa-miR-29a-3p	50848	F11R	NM_016946	F11 receptor
61	hsa-miR-29a-3p	9710	KIAA0355	NM_014686	KIAA0355
61	hsa-miR-29a-3p	84541	KBTBD8	NM_032505	kelch repeat and BTB domain containing 8
61	hsa-miR-29b-3p	55714	TENM3	NM_001080477	teneurin transmembrane protein 3
61	hsa-miR-29a-3p	23186	RCOR1	NM_015156	REST corepressor 1
61	hsa-miR-29a-3p	10006	ABI1	NM_001012750	abl interactor 1
61	hsa-miR-29c-3p	100526739	CENPS-CORT	NM_001270517	CENPS-CORT readthrough
61	hsa-miR-29b-3p	140690	CTCFL	NM_001269043	CCCTC-binding factor like
61	hsa-miR-29b-3p	8202	NCOA3	NM_001174087	nuclear receptor coactivator 3
61	hsa-miR-29c-3p	728492	SERF1B	NM_001178087	small EDRK-rich factor 1B
61	hsa-miR-29a-3p	347733	TUBB2B	NM_178012	tubulin beta 2B class IIb
61	hsa-miR-29a-3p	57795	BRINP2	NM_021165	BMP/retinoic acid inducible neural specific 2
61	hsa-miR-29c-3p	3614	IMPDH1	NM_000883	inosine monophosphate dehydrogenase 1
61	hsa-miR-29b-3p	3131	HLF	NM_002126	HLF, PAR bZIP transcription factor
61	hsa-miR-29c-3p	2534	FYN	NM_002037	FYN proto-oncogene, Src family tyrosine kinase
61	hsa-miR-29b-3p	65009	NDRG4	NM_001130487	NDRG family member 4
60	hsa-miR-29c-3p	653583	PHLDB3	NM_198850	pleckstrin homology like domain family B member 3
60	hsa-miR-29c-3p	359845	RFLNB	NM_182705	refilin B
60	hsa-miR-29a-3p	5324	PLAG1	NM_001114634	PLAG1 zinc finger
60	hsa-miR-29a-3p	283514	SIAH3	NM_198849	siah E3 ubiquitin protein ligase family member 3
60	hsa-miR-29a-3p	1605	DAG1	NM_001165928	dystroglycan 1
60	hsa-miR-29c-3p	84376	HOOK3	NM_032410	hook microtubule tethering protein 3
60	hsa-miR-29a-3p	54676	GTPBP2	NM_001286216	GTP binding protein 2
60	hsa-miR-29c-3p	51193	ZNF639	NM_001303425	zinc finger protein 639
60	hsa-miR-29c-3p	1503	CTPS1	NM_001301237	CTP synthase 1
60	hsa-miR-29c-3p	26523	AGO1	NM_001317123	argonaute RISC catalytic component 1
60	hsa-miR-29a-3p	171568	POLR3H	NM_001282884	RNA polymerase III subunit H
60	hsa-miR-29c-3p	9203	ZMYM3	NM_001171162	zinc finger MYM-type containing 3
60	hsa-miR-29b-3p	113251	LARP4	NM_052879	La ribonucleoprotein domain family member 4
60	hsa-miR-29a-3p	26031	OSBPL3	NM_015550	oxysterol binding protein like 3
60	hsa-miR-29c-3p	9173	IL1RL1	NM_001282408	interleukin 1 receptor like 1
60	hsa-miR-29b-3p	54413	NLGN3	NM_001166660	neuroligin 3
60	hsa-miR-29c-3p	10893	MMP24	NM_006690	matrix metallopeptidase 24
60	hsa-miR-29c-3p	81855	SFXN3	NM_030971	sideroflexin 3
60	hsa-miR-29c-3p	29121	CLEC2D	NM_013269	C-type lectin domain family 2 member D
60	hsa-miR-29c-3p	6117	RPA1	NM_002945	replication protein A1
60	hsa-miR-29a-3p	23476	BRD4	NM_014299	bromodomain containing 4
60	hsa-miR-29b-3p	2353	FOS	NM_005252	Fos proto-oncogene, AP-1 transcription factor subunit
60	hsa-miR-29b-3p	65124	SOWAHC	NM_023016	sosondowah ankyrin repeat domain family member C
