# Supplementary material for: Detection of isoforms and genomic alterations by high-throughput full-length single-cell RNA sequencing in ovarian cancer
Source: Nat Commun. 2023 Nov 27;14:7780. doi: 10.1038/s41467-023-43387-9 (PMC10682465; doi:10.1038/s41467-023-43387-9)
Supplement: Supplementary file 7 — Supplementary Dataset 4 [file 41467_2023_43387_MOESM7_ESM.xlsx]

## Sheet: Supplementary Data 4
Supplementary Data 4: Differential isoform usage between HGSOC and distal cells, computed using ScISOrSeq (described in Methods). 𝛥𝛱 represents the change in relative isoform abundance.
Gene	pvals	𝛥𝛱	FDR	-log10(FDR)	dPI_index	FDR_index	rank
IGF1	9.90608e-81	-0.800868	8.91677e-79	78.0498	1	74	12.2474
TPM2	0	-0.531998	1e-300	300	34	4	13.2288
NCALD	7.18442e-29	-0.944444	2.62827e-27	26.5803	0	186	13.6748
VAMP8-VAMP5	5.23378e-94	-0.706386	5.68322e-92	91.2454	6	62	21
EXOSC7	5.43426e-102	-0.676005	6.30097e-100	99.2006	8	58	23.0434
ICAM3	1.16264e-45	0.726062	6.79796e-44	43.1676	4	116	24.1868
CERK	2.62924e-27	0.759521	9.22391e-26	25.0351	3	194	27.9285
OBSL1	8.94471e-72	-0.653861	7.37238e-70	69.1324	10	82	30.2159
GSN	2.19805e-304	-0.359953	1e-300	300	238	3	30.9192
RTN1	5.44606e-13	-0.771062	8.95588e-12	11.0479	2	415	35.327
ARID5B	1.51745e-61	-0.597884	1.14076e-59	58.9428	15	90	38.1576
MX2	2.28554e-18	0.711644	5.42894e-17	16.2653	5	287	41.5692
AP1S2	2.03143e-35	-0.616609	8.85159e-34	33.053	12	156	45.1774
MYL6	0	-0.225545	1e-300	300	1176	1	48.518
CLDN7	8.44526e-63	0.552914	6.41934e-61	60.1925	26	89	49.295
MALAT1	0	0.316163	1e-300	300	411	5	49.7192
PTGDS	6.42503e-77	-0.491619	5.4942e-75	74.2601	46	79	61.3188
PHLDB1	4.7401e-15	-0.647747	9.31811e-14	13.0307	11	347	64.622
ARHGAP24	3.72853e-12	-0.659664	5.74478e-11	10.2407	9	443	66.6333
DLGAP4	1.84936e-14	0.611456	3.41932e-13	12.4661	13	369	71.9722
KIF22	2.16822e-14	0.604651	3.99489e-13	12.3985	14	370	74.5989
ANKRD37	1.00623e-45	0.477692	5.93414e-44	43.2266	53	115	79.1454
ACAP1	3.15955e-16	0.571177	6.73349e-15	14.1718	19	320	80.1249
RBM23	6.75258e-07	-0.689931	5.31581e-06	5.27443	7	868	83.3787
HCST	2.24742e-51	-0.46221	1.47833e-49	48.8302	66	103	83.4745
CFD	1.50434e-133	-0.384853	2.28693e-131	130.641	163	44	85.9069
DUT	1.81076e-178	0.36001	3.87106e-176	175.412	237	31	87.2697
MEST	5.4329e-59	-0.443519	3.99639e-57	56.3983	86	92	89.95
CAB39L	3.20082e-11	0.587738	4.58092e-10	9.33905	16	477	90.1443
FCGRT	1.65103e-121	-0.387534	2.21464e-119	118.655	162	50	91.1757
COL1A2	7.07772e-81	0.420823	6.54307e-79	78.1842	113	73	91.8477
SLC35A2	7.55403e-18	0.549321	1.76815e-16	15.7525	28	291	92.0217
COPZ2	6.57593e-15	0.557163	1.27439e-13	12.8947	25	352	95.8019
PIK3R1	5.8867e-32	0.477338	2.41143e-30	29.6177	54	166	95.8384
FIS1	7.3612e-32	-0.471812	2.9975e-30	29.5232	57	167	98.7117
CDKN2C	1.21052e-13	0.561748	2.0912e-12	11.6796	24	395	99.4987
CREM	7.5188e-70	0.413664	6.05131e-68	67.2182	123	84	102.665
PPP2R5C	7.75877e-17	0.522886	1.74025e-15	14.7594	36	304	106.231
SAT1	0	0.259114	1e-300	300	794	14	109.202
SH3KBP1	2.05062e-17	-0.510908	4.69175e-16	15.3287	39	298	109.362
TGFB1I1	1.35623e-19	0.498936	3.36158e-18	17.4735	44	275	111.445
METTL26	9.87638e-81	-0.370265	8.91677e-79	78.0498	204	75	124.82
HP	3.91808e-29	-0.433669	1.45672e-27	26.8366	97	183	134.283
SLC9B2	7.24134e-07	0.56746	5.64858e-06	5.24806	20	875	135.632
MPRIP	4.93106e-11	-0.516553	6.90421e-10	9.16089	37	487	136.176
TPGS2	2.55151e-21	0.450843	6.95415e-20	19.1578	73	250	136.286
AP001453.3	1.79168e-29	-0.422279	6.88587e-28	27.162	111	177	141.195
CADM4	9.24904e-10	-0.529495	1.11592e-08	7.95237	35	566	142.871
TM7SF2	9.3702e-11	-0.504224	1.26934e-09	8.89642	40	504	143.892
NUP214	3.95541e-13	-0.48067	6.53598e-12	11.1847	52	413	148.128
COL1A1	4.87047e-08	0.544151	4.70605e-07	6.32734	30	707	148.149
PCOLCE	9.88642e-65	-0.356959	7.68557e-63	62.1143	251	87	148.916
UBE2D2	2.10116e-104	0.316458	2.52176e-102	101.598	408	56	152.686
RSBN1	7.01259e-05	0.573436	0.000377405	3.42319	18	1271	155.461
REST	1.59748e-10	0.498182	2.07369e-09	8.68326	45	526	155.698
SC5D	3.07594e-13	0.469169	5.13232e-12	11.2897	60	409	158.146
LY6K	1.90487e-05	-0.563428	0.000116872	3.93229	23	1114	163.585
PPM1N	4.27762e-09	-0.501894	4.68961e-08	7.32886	42	623	163.805
GADD45B	1.45737e-120	-0.294529	1.91728e-118	117.717	528	51	165.855
PPP1CB	4.98155e-30	0.389969	1.94736e-28	27.7106	158	174	166.808
PTGR1	9.93361e-54	-0.344384	6.66234e-52	51.1764	299	101	174.929
ATF6	1.59227e-05	0.549719	9.94768e-05	4.00228	27	1094	175.1
UGP2	3.28594e-65	0.329335	2.5838e-63	62.5877	353	86	175.494
SIGIRR	1.22963e-39	-0.366189	5.96591e-38	37.2243	218	140	175.724
MIDN	2.35521e-15	0.436048	4.7111e-14	13.3269	95	341	181.196
SPECC1	4.93519e-11	-0.460617	6.90421e-10	9.16089	68	488	183.687
LMNA	7.56408e-189	0.231829	1.66922e-186	185.777	1100	30	184.746
SSBP4	8.95839e-41	0.355122	4.57346e-39	38.3398	257	133	185.935
COQ8B	1.27194e-09	-0.466667	1.50283e-08	7.82309	62	578	190.99
FAM107B	2.01727e-07	0.485357	1.75798e-06	5.75499	47	784	194.113
NDUFV3	2.3915e-28	0.368429	8.65623e-27	26.0627	210	188	199.697
TSPAN4	2.06195e-32	-0.35819	8.49746e-31	30.0707	246	165	202.49
DLEU2	4.48927e-05	-0.532245	0.000253392	3.59621	33	1211	202.998
ADAM17	4.87507e-10	0.450261	6.09695e-09	8.21489	75	546	203.892
FBLN1	1.67013e-27	-0.364584	5.95071e-26	25.2254	223	191	207.384
PDLIM7	1.39973e-14	-0.417884	2.61627e-13	12.5823	119	365	209.571
STARD7	8.28992e-07	0.484748	6.43715e-06	5.19131	49	880	209.881
IL32	5.59819e-82	-0.280067	5.31905e-80	79.2742	626	71	212.471
TPM1	3.07689e-216	0.18132	9.15174e-214	213.038	1982	22	213.563
CCNI	4.31822e-40	0.332777	2.17213e-38	37.6631	336	135	214.084
SLC40A1	4.2525e-09	0.44972	4.66956e-08	7.33072	76	622	219.023
L3HYPDH	0.000230929	-0.537037	0.00108502	2.96456	32	1455	219.199
EPS15	0.000340292	0.540414	0.00151067	2.82083	31	1540	222.063
VAMP2	1.09344e-36	-0.331688	4.92118e-35	34.3079	343	151	228.666
COQ4	3.3631e-19	-0.376324	8.18752e-18	17.0868	187	280	229.843
PLAAT3	2.59367e-41	0.316725	1.36487e-39	38.8649	406	129	230.022
IFITM2	7.49482e-176	0.199678	1.5537e-173	172.809	1603	32	230.07
NECAP1	8.91444e-05	0.503704	0.000466593	3.33106	41	1306	234.295
WWP1	0.00206922	-0.547692	0.00726296	2.13889	29	1948	241.806
RBIS	3.45253e-79	-0.26365	2.98972e-77	76.5244	749	78	243.413
TMEM199	1.6255e-09	-0.426798	1.89911e-08	7.72145	102	585	245.679
CHN1	1.53781e-07	-0.447641	1.39155e-06	5.8565	79	755	245.927
PRKCQ-AS1	1.21706e-10	-0.415443	1.61042e-09	8.79306	120	516	250.114
ARFGAP3	1.82747e-07	0.446374	1.61105e-06	5.79289	80	775	250.711
ATP5F1C	7.91271e-138	0.205059	1.28883e-135	134.89	1500	41	251.082
UNG	4.59606e-05	0.480867	0.000258992	3.58671	51	1213	251.253
EXD3	9.28213e-05	-0.485337	0.00048325	3.31583	48	1313	253.744
CCL4L2	1.26267e-06	-0.458491	9.47139e-06	5.02359	70	911	254.464
NR2F1-AS1	6.18398e-06	0.465116	4.11123e-05	4.38603	64	1028	258.621
SLC35B2	2.08797e-10	0.408413	2.67488e-09	8.5727	127	533	261.442
ID4	3.26058e-24	0.339269	1.01852e-22	21.992	315	218	263.067
PRR7	1.15958e-10	0.402861	1.54033e-09	8.81239	134	514	263.676
IGF2	9.30928e-42	-0.291884	5.01455e-40	39.2998	551	126	264.772
PRKAR1B	0.0001447	0.48323	0.000715759	3.14523	50	1382	265.58
GLIDR	7.30363e-05	-0.476223	0.000392183	3.40651	55	1273	267.103
PLOD1	5.6614e-06	0.45576	3.78589e-05	4.42183	71	1022	271.396
BLOC1S1	1.15664e-09	0.408271	1.37371e-08	7.86211	128	575	272.588
RBBP4	6.60486e-14	0.373473	1.16754e-12	11.9327	197	386	276.814
CYCS	3.11348e-83	0.229792	3.04276e-81	80.5167	1116	69	279.625
KDM4A	1.00444e-05	0.45066	6.49467e-05	4.18744	74	1057	281.691
FSTL3	2.51003e-14	-0.367791	4.59121e-13	12.3381	213	373	282.906
AL118558.3	0.00140129	0.5	0.00519016	2.28482	43	1846	285.075
ADAM15	7.52526e-15	-0.362481	1.45015e-13	12.8386	228	354	285.123
HNRNPA1	1.39406e-192	-0.144194	3.28855e-190	189.483	2820	28	286.023
MYL12A	5.43755e-120	-0.201355	7.01854e-118	117.154	1574	52	288.92
IQGAP1	2.70699e-13	0.369919	4.53885e-12	11.3431	205	407	289.91
RAB17	1.53195e-07	-0.422021	1.38809e-06	5.85758	112	754	292.087
GBP1	1.50678e-11	0.375651	2.22152e-10	9.65335	189	463	296.917
C12orf76	7.96312e-09	0.40094	8.39379e-08	7.07604	136	648	298.183
CYB561A3	4.19437e-06	-0.439346	2.87224e-05	4.54178	90	998	301.511
SPACA6	1.93252e-05	-0.44528	0.000118356	3.92681	81	1116	302.645
ABHD5	2.03882e-20	-0.327588	5.32351e-19	18.2738	358	261	306.689
USP1	0.000227918	0.463235	0.00107234	2.96967	65	1453	309.781
LINC01697	4.72059e-06	0.426016	3.20372e-05	4.49434	103	1007	323.778
PTMA	4.29036e-264	-0.0694264	1.39763e-261	260.855	5017	20	324.62
KNOP1	4.19805e-05	-0.441395	0.000238926	3.62174	87	1201	325.232
DPYSL3	3.42204e-07	0.407229	2.8369e-06	5.54716	130	825	328.947
FNDC3B	1.97847e-07	0.39951	1.72857e-06	5.76231	138	782	329.905
IRF2BP2	1.03899e-06	0.414951	7.93273e-06	5.10058	121	895	330.624
CD47	1.80484e-27	-0.290084	6.39737e-26	25.194	566	192	330.804
TMEM91	2.14226e-07	0.400266	1.84807e-06	5.73328	137	792	330.808
THTPA	1.58126e-07	0.394883	1.4271e-06	5.84555	144	757	331.527
NINJ2	4.21546e-07	0.406855	3.43382e-06	5.46422	131	838	332.788
PHACTR2	5.61659e-16	0.331715	1.18225e-14	13.9273	342	324	333.879
PGGHG	0.000178039	0.448827	0.00086136	3.06482	78	1413	334.224
COBLL1	2.87419e-09	0.377529	3.22333e-08	7.49169	185	609	336.838
FBLN2	3.72915e-14	-0.344977	6.6783e-13	12.1753	297	381	337.396
FHL1	8.1241e-16	0.330293	1.68415e-14	13.7736	347	329	338.881
MAPK1	2.71194e-05	-0.431818	0.000160905	3.79343	99	1152	339.559
CRAT	0.00315944	-0.474972	0.0105587	1.97639	56	2046	341.583
S100A4	3.91855e-194	-0.0968322	9.57387e-192	191.019	4174	27	341.906
NFATC2IP	0.000498444	0.454118	0.00211924	2.67382	72	1608	342.72
SLC16A1	3.10318e-23	-0.298498	9.15037e-22	21.0386	510	231	344.314
STXBP2	5.91635e-15	0.331855	1.1531e-13	12.9381	339	350	345.456
INTS6	0.000111683	0.440623	0.000569315	3.24465	88	1341	345.598
LYAR	2.21187e-12	0.349833	3.49455e-11	10.4566	275	432	345.699
SOX4	9.27993e-21	0.306251	2.45112e-19	18.6106	461	258	345.916
PRRX2	6.43923e-06	-0.42	4.26023e-05	4.37057	115	1033	346.329
SLC38A1	3.79465e-07	0.395339	3.11261e-06	5.50688	143	833	346.549
PTBP1	1.55477e-22	0.298847	4.48785e-21	20.348	506	236	346.64
SIPA1	0.00217773	-0.468882	0.00760871	2.11869	61	1957	348.419
PPIL1	7.60117e-20	-0.30911	1.8978e-18	17.7218	444	273	349.185
GLI4	7.90334e-05	-0.436404	0.000421081	3.37563	94	1283	349.256
EVL	5.40525e-10	0.365254	6.69879e-09	8.174	221	551	350.063
POLR2K	3.28885e-37	-0.257807	1.49e-35	34.8268	811	150	350.16
MYL5	2.44697e-08	-0.37878	2.41904e-07	6.61636	177	691	350.964
OAZ1	1.51383e-96	0.176528	1.72602e-94	93.763	2074	59	352.846
BICD1	3.79864e-05	0.425893	0.000218741	3.66007	105	1187	354.863
NR2C1	0.000121384	0.438198	0.000612381	3.21298	92	1355	355.117
STX18	3.91432e-12	0.346369	6.0175e-11	10.2206	289	444	359.235
TJP1	0.000208909	-0.44	0.000992464	3.00329	89	1439	360
PRXL2A	5.47328e-08	-0.376451	5.24408e-07	6.28033	186	713	365.401
IRF1	1.11939e-49	-0.220357	7.15675e-48	47.1453	1248	106	365.572
RNH1	1.20687e-34	-0.251944	5.19257e-33	32.2846	859	158	369.784
KIAA1522	1.68422e-07	0.378718	1.50809e-06	5.82157	178	763	369.805
AZI2	2.77037e-07	0.381308	2.334e-06	5.6319	171	811	373.716
CD9	5.34118e-80	0.187456	4.74533e-78	77.3237	1837	76	376.199
CKB	1.4271e-37	0.242059	6.59648e-36	35.1807	973	147	379.674
WDR55	5.46424e-05	-0.41953	0.00030317	3.51831	116	1232	379.817
CRIP1	9.33873e-176	0.0922141	1.87901e-173	172.726	4330	33	383.737
PCSK7	0.00674677	-0.465714	0.0200585	1.6977	63	2300	383.75
CALM1	1.71183e-102	-0.155821	2.01907e-100	99.6948	2544	57	384.2
ZMPSTE24	7.97468e-05	-0.420677	0.000424221	3.37241	114	1285	384.565
EEF1B2	3.62764e-138	-0.114713	6.05285e-136	135.218	3635	40	386.104
SRSF7	1.57894e-42	0.224568	8.57263e-41	40.0669	1184	125	386.407
SCARB2	9.85352e-16	0.306742	2.03036e-14	13.6924	457	331	389.944
KIAA2026	6.65546e-05	0.414894	0.000361636	3.44173	122	1258	393.519
PWWP2A	0.000555344	-0.434664	0.00232646	2.6333	96	1632	397.996
CD46	9.72971e-11	0.339935	1.30768e-09	8.8835	313	508	399.782
CRYAB	1.37788e-46	0.209245	8.34166e-45	44.0787	1430	112	402.123
MPDU1-CD68	6.64261e-05	0.407271	0.000361225	3.44222	129	1257	404.401
PPP1R35	2.8112e-11	-0.331483	4.04872e-10	9.39268	344	474	404.815
TOB1	7.72098e-14	0.314399	1.35782e-12	11.8672	421	388	405.164
HSPB1	1.89451e-29	-0.245693	7.24041e-28	27.1402	918	178	405.587
ABITRAM	0.00263839	-0.445233	0.00903365	2.04414	82	1997	407.227
EPB41L2	9.44635e-16	-0.29942	1.95234e-14	13.7094	503	330	408.441
USP14	1.24127e-11	0.32586	1.84197e-10	9.73472	366	460	411.323
SELENOP	2.82538e-51	0.198885	1.8408e-49	48.735	1612	104	411.54
MFAP5	1.82522e-12	-0.317245	2.90379e-11	10.537	403	429	416.797
ADIPOR2	0.000989404	-0.432927	0.00383485	2.41625	98	1764	418.013
YWHAZ	1.22339e-23	0.262336	3.65469e-22	21.4371	766	228	419.098
EIF1	3.88899e-166	0.0842971	6.8217e-164	163.166	4578	38	422.588
GOLPH3	1.01854e-07	0.358496	9.48002e-07	6.02319	243	734	423.486
RAB34	4.87758e-40	-0.215561	2.43559e-38	37.6134	1325	136	426.218
ADD3	1.44597e-20	-0.270102	3.80457e-19	18.4197	700	259	426.919
AC234772.1	0.000744193	0.425238	0.00299891	2.52304	107	1697	428.234
GBF1	9.14563e-05	0.398413	0.000477597	3.32094	139	1309	428.252
PBX3	0.0354582	0.470822	0.0780216	1.10778	58	3108	428.288
OSBPL9	1.18517e-13	-0.305643	2.0526e-12	11.6877	464	394	428.573
TSC22D2	0.00441838	0.444444	0.0140652	1.85185	85	2148	429.9
PHF13	0.000874698	0.425329	0.00344888	2.46232	106	1734	430.865
ZNF721	6.38078e-06	-0.378711	4.22565e-05	4.37411	179	1032	431.208
AC109326.1	0.00291919	0.439103	0.00987158	2.00561	91	2022	431.412
C3	9.37581e-08	0.355224	8.76228e-07	6.05738	256	731	433.733
H4C11	2.67805e-06	-0.374251	1.89262e-05	4.72294	195	967	435.578
KRT18	5.83725e-135	-0.0922835	9.0756e-133	132.042	4326	43	436.335
MRC2	3.64801e-06	-0.374612	2.52592e-05	4.59758	194	987	438.931
IGFBP5	3.86168e-20	-0.267959	9.82072e-19	18.0079	717	268	439.479
NDUFV1	6.79212e-26	-0.243883	2.27769e-24	23.6425	947	203	439.764
IGFBP3	1.35353e-08	0.346105	1.38995e-07	6.857	290	665	440.234
INSIG2	8.7682e-05	0.393747	0.000461055	3.33625	148	1300	440.283
AKT2	4.30831e-07	0.362166	3.50037e-06	5.45589	232	841	442.929
DSG2	0.00201721	-0.430876	0.00709863	2.14883	100	1943	443.107
PTS	3.4407e-24	0.247603	1.0699e-22	21.9707	903	219	445.96
NACA	4.05524e-168	-0.0623266	7.3005e-166	165.137	5237	37	446.143
CSDE1	4.64615e-24	0.247402	1.43173e-22	21.8441	905	221	448.477
DHRS4	8.11613e-17	-0.275623	1.80855e-15	14.7427	655	306	448.767
SPATA7	0.000206493	0.398188	0.000984401	3.00683	140	1434	449.817
MAPKAPK5-AS1	1.71123e-07	0.353919	1.5223e-06	5.8175	263	767	450.28
SMARCC2	2.96599e-05	-0.380698	0.000174766	3.75754	174	1160	450.749
CAPN2	1.46956e-08	0.342065	1.49942e-07	6.82408	307	670	454.608
IP6K2	1.21445e-15	-0.281324	2.48745e-14	13.6042	618	333	454.693
RMND1	6.55897e-05	-0.38401	0.000357244	3.44703	166	1255	457.987
SLC25A3	3.28573e-54	-0.17627	2.22551e-52	51.6526	2080	100	458.455
CARD8	0.000367401	0.401119	0.00161633	2.79147	135	1554	459.87
IMMP1L	2.2793e-10	-0.319148	2.90908e-09	8.53624	394	535	460.13
NOL3	0.000770999	0.413121	0.00309225	2.50973	124	1705	461.79
GOLPH3L	6.72533e-06	-0.368877	4.43664e-05	4.35295	207	1036	464.431
RNF139	2.30245e-05	-0.375408	0.000138898	3.8573	191	1133	466.613
CCDC74B	0.0126237	-0.444444	0.0335895	1.4738	84	2570	467.477
SLC48A1	6.01617e-07	0.355918	4.78565e-06	5.32006	254	859	468.295
ME3	1.85295e-06	-0.361283	1.34138e-05	4.87245	233	944	470.245
RGPD6	0.0443282	-0.461538	0.0929928	1.03155	67	3260	470.901
ELOC	1.34486e-37	0.204871	6.25861e-36	35.2035	1508	146	470.981
EIF4A2	2.25065e-49	-0.177095	1.42562e-47	46.846	2065	107	472.364
PCGF5	9.13269e-09	-0.331824	9.53843e-08	7.02052	340	654	472.604
TNFRSF12A	8.5504e-41	0.19477	4.39799e-39	38.3567	1686	132	473.678
KLHL9	2.68277e-06	-0.362179	1.89399e-05	4.72262	231	968	474.139
AC006001.3	3.41742e-09	0.326824	3.77744e-08	7.4228	364	618	475.326
SUN1	1.22541e-07	0.342675	1.12827e-06	5.94759	304	742	476.041
NFKBID	2.29814e-08	0.33361	2.27881e-07	6.64229	332	689	479.343
GSKIP	0.000844908	0.405882	0.00334298	2.47587	133	1728	481.338
SDC4	1.24721e-22	0.240236	3.61533e-21	20.4419	991	235	483.851
GRTP1	0.0296391	-0.44888	0.067385	1.17144	77	3008	484.461
RER1	5.59018e-24	-0.235271	1.70725e-22	21.7677	1052	223	485.667
BTBD1	1.66753e-07	0.340529	1.49509e-06	5.82533	311	762	487.91
ST13	2.50623e-31	0.210553	1.00854e-29	28.9963	1406	169	489.071
CHAMP1	2.96792e-07	0.345635	2.48689e-06	5.60434	293	815	489.8
CSNK1D	3.55578e-12	0.291955	5.50342e-11	10.2594	549	441	493.052
EXOC7	8.68394e-08	-0.333333	8.16028e-07	6.0883	334	727	493.842
CAPZA1	3.50907e-07	0.345457	2.89922e-06	5.53772	294	827	494.227
EDN1	2.36015e-05	0.367757	0.000141629	3.84885	214	1139	495.076
TRAPPC3	5.06131e-17	0.257816	1.14272e-15	14.9421	810	302	495.715
VAPA	1.00289e-39	0.191072	4.90057e-38	37.3098	1759	139	496.387
PPP1R21	1.69608e-07	0.337467	1.51671e-06	5.8191	322	764	497.087
MGAT1	8.54317e-18	-0.254391	1.98115e-16	15.7031	838	294	497.499
RAN	2.27291e-47	0.168098	1.41354e-45	44.8497	2250	109	497.604
TRIP4	2.17555e-07	-0.340064	1.87206e-06	5.72768	312	794	498.834
EPS8L2	4.16443e-11	0.296922	5.88613e-10	9.23017	518	483	501.195
PIFO	0.000256038	-0.381313	0.00118911	2.92478	170	1472	501.879
ASAH1	9.87379e-27	0.219184	3.3943e-25	24.4692	1266	198	502.128
COA7	1.9209e-05	-0.36383	0.00011775	3.92904	225	1115	502.211
UBA52	8.43067e-96	-0.0978931	9.45479e-94	93.0243	4139	60	502.534
YIPF4	2.00951e-10	-0.303589	2.58403e-09	8.5877	475	531	503.222
NPM1	2.33235e-86	-0.107867	2.41752e-84	83.6166	3840	65	503.494
DDX39A	3.8028e-21	0.239105	1.02826e-19	18.9879	1010	252	505.75
FAS	0.00299063	0.411977	0.0100733	1.99683	125	2030	505.872
EEF1A1	1.11694e-137	-0.037701	1.77698e-135	134.75	5973	42	506.835
CSNK1A1	1.83719e-16	-0.257145	3.96474e-15	14.4018	817	316	509.221
XAF1	0.0120227	0.430199	0.0323172	1.49057	101	2545	509.6
FXYD1	4.71834e-24	0.226156	1.44745e-22	21.8394	1166	222	510.138
GPATCH8	0.01875	-0.436471	0.0463063	1.33436	93	2768	510.182
SLC2A8	0.00761904	-0.423529	0.0222173	1.65331	110	2344	510.191
EML2	2.21261e-08	0.322485	2.20327e-07	6.65693	380	686	511.612
MARK3	2.90468e-17	-0.249851	6.60164e-16	15.1803	873	300	512.907
DNAJB1	9.93153e-45	-0.172337	5.56898e-43	42.2542	2156	121	512.985
ATP5MC1	2.67232e-45	-0.167645	1.54927e-43	42.8099	2259	117	516.411
CTNNBIP1	1.70809e-08	-0.318097	1.72092e-07	6.76424	396	678	519.195
SNX5	5.09667e-20	-0.240211	1.28658e-18	17.8906	994	270	519.274
PLEKHA5	0.0129649	0.425963	0.034284	1.46491	104	2586	521.186
TBC1D1	5.33604e-07	0.338304	4.27947e-06	5.36861	318	852	521.639
TFPI2	1.12367e-46	-0.160097	6.8634e-45	44.1635	2447	111	523.618
M6PR	4.76476e-16	0.252927	1.00916e-14	13.996	850	322	524.283
KHDRBS1	5.10263e-09	0.311007	5.52327e-08	7.2578	434	631	524.328
CBX5	4.47746e-17	0.246868	1.01425e-15	14.9939	910	301	524.521
CTNNB1	5.00378e-12	0.282043	7.65791e-11	10.1159	616	446	525.166
RNF149	1.88469e-09	0.305286	2.18159e-08	7.66123	467	590	525.916
TRAM1	1.76206e-12	-0.276687	2.80986e-11	10.5513	644	428	526.028
OLA1	2.69382e-39	-0.183509	1.2887e-37	36.8898	1934	142	526.028
TCEAL4	1.62866e-31	0.19682	6.59271e-30	29.1809	1643	168	527.102
PER3	0.00363664	-0.40625	0.0119035	1.92433	132	2089	527.229
JUN	1.05914e-94	0.0867636	1.16864e-92	91.9323	4494	61	527.911
KLHDC9	0.00106847	0.390625	0.00407664	2.3897	155	1792	528.874
KDM6B	5.20791e-08	0.3195	4.99682e-07	6.30131	392	711	528.976
LTBP3	4.40638e-08	0.317869	4.26969e-07	6.3696	397	705	530.083
PAK1	1.51795e-07	-0.323732	1.37906e-06	5.86042	375	752	532.098
AC244153.1	0.013875	0.425203	0.0363536	1.43945	108	2609	533.376
UGCG	0.00151098	-0.391837	0.00554538	2.25607	152	1863	534.034
RASSF1	7.68236e-09	0.309767	8.13545e-08	7.08962	441	645	534.352
AL031058.1	0.00020798	0.372508	0.000989422	3.00462	198	1437	534.941
TNFAIP1	0.000439376	0.37806	0.00189878	2.72152	182	1582	538.228
MACF1	4.87976e-08	0.316339	4.70838e-07	6.32713	409	708	539.157
PLSCR4	2.80241e-09	-0.302555	3.14799e-08	7.50197	480	608	541.229
OXNAD1	6.22929e-05	0.361147	0.000340644	3.4677	234	1250	542.204
SRRM2	9.83368e-40	-0.174391	4.83973e-38	37.3152	2119	138	542.844
CDC42EP3	3.31013e-06	-0.343425	2.30832e-05	4.6367	302	980	545.2
LEPROT	5.25285e-07	0.329778	4.22265e-06	5.37441	349	850	545.756
TPT1	1.51966e-114	-0.0536988	1.92518e-112	111.716	5517	53	545.868
TRMU	0.00151194	-0.389456	0.00554593	2.25603	159	1864	546.26
PMAIP1	1.75281e-14	-0.25719	3.25842e-13	12.487	816	367	548.321
CYBRD1	3.23233e-08	0.312243	3.15891e-07	6.50046	431	699	549.909
SIN3A	0.00114761	-0.383187	0.00434946	2.36156	167	1804	550.672
SF1	6.75289e-33	-0.186285	2.81686e-31	30.5502	1863	163	552.898
PEA15	4.69444e-14	0.258663	8.3632e-13	12.0776	798	383	553.91
YBX1	1.1741e-84	-0.085625	1.18118e-82	81.9277	4535	67	555.381
RSPRY1	1.75626e-07	-0.31737	1.55666e-06	5.80781	401	771	557.085
FTH1	9.1842e-127	0.0178279	1.30894e-124	123.883	6486	47	558.011
MFGE8	6.71188e-12	-0.272322	1.01136e-10	9.99509	685	453	558.072
ARHGDIB	2.70553e-30	-0.189452	1.06371e-28	27.9732	1798	173	559.487
GOLGA1	0.00421503	0.394419	0.0134932	1.86988	146	2136	560.481
GLG1	0.00105569	0.378814	0.00403913	2.39371	176	1787	562.562
ISOC2	9.23402e-25	0.205437	2.96573e-23	22.5279	1492	212	563.923
SPTSSA	2.89661e-08	0.306898	2.83893e-07	6.54685	455	697	564.17
PFDN5	1.14178e-83	-0.0828319	1.13201e-81	80.9461	4628	68	565.156
SPRTN	0.00612301	-0.397213	0.0185589	1.73145	141	2256	566.122
SMOC2	2.16132e-13	0.258799	3.65979e-12	11.4365	795	403	567.084
LGALSL	0.000308901	0.368357	0.00139485	2.85547	212	1514	568.062
TMEM123	6.72924e-12	0.269519	1.01175e-10	9.99493	709	454	568.375
SUZ12	0.00328067	0.39055	0.0109	1.96257	156	2058	568.562
ABHD3	0.00465635	0.393728	0.0146793	1.83329	149	2169	570.526
ANAPC1	0.00118878	0.378564	0.00449058	2.3477	180	1810	572.53
QPRT	2.06094e-20	-0.220367	5.36079e-19	18.2708	1247	262	572.908
CMC1	2.36892e-24	0.204476	7.4681e-23	22.1268	1516	216	573.75
MAL2	7.04037e-09	0.297297	7.5255e-08	7.12346	514	639	574.108
PCYOX1	1.06715e-06	-0.325257	8.12957e-06	5.08993	369	897	576.42
EXOSC3	5.27898e-05	0.351245	0.000293525	3.53235	270	1230	577.582
NDUFAF1	4.50778e-05	0.349779	0.000254227	3.59478	277	1212	580.701
XRCC5	1.0287e-25	0.197211	3.41617e-24	23.4665	1636	205	580.708
NR2F2	0.000146454	-0.358379	0.000721826	3.14157	245	1387	584.336
SEPTIN2	2.6353e-19	-0.222404	6.43861e-18	17.1912	1220	279	584.705
SETMAR	0.0165049	-0.40873	0.0418186	1.37863	126	2699	585.577
ZNF91	3.35897e-05	-0.345922	0.000195231	3.70945	291	1176	586.246
LMBR1L	0.000205636	0.359447	0.000981688	3.00803	240	1432	587.667
ENY2	8.93026e-27	-0.19162	3.08545e-25	24.5107	1747	197	588.306
DRAP1	5.71525e-59	0.111915	4.15936e-57	56.381	3714	93	590.94
HOOK2	1.4179e-13	-0.249166	2.43715e-12	11.6131	881	397	592.483
PAIP1	2.82701e-13	-0.251839	4.7285e-12	11.3253	860	408	593.421
FOS	1.75711e-75	0.088912	1.484e-73	72.8286	4443	80	599.97
ELF1	7.13543e-10	-0.277548	8.68567e-09	8.0612	640	561	600.202
ZNF195	0.00758613	-0.391456	0.0221402	1.65482	153	2343	600.813
BRAF	0.000628657	0.366667	0.00259231	2.58631	217	1658	601.383
PPCS	8.09657e-17	-0.224286	1.80855e-15	14.7427	1188	305	603.187
RARRES2	2.40874e-46	-0.131158	1.44546e-44	43.84	3192	113	603.326
FBXW7	0.000105634	-0.350031	0.00054375	3.2646	273	1328	603.445
EHD4	2.34061e-05	0.338255	0.000140704	3.85169	319	1137	603.457
FZR1	0.00600433	0.388889	0.0182721	1.73821	161	2247	603.47
MSLN	2.9134e-20	-0.212798	7.4927e-19	18.1254	1369	265	603.672
FAM177A1	3.58199e-36	-0.162223	1.60159e-34	33.7954	2386	152	604.327
MARK2	0.00119418	-0.370986	0.00450599	2.34621	201	1812	605.166
TMBIM6	9.47998e-40	0.150183	4.69946e-38	37.328	2661	137	606.099
MINCR	5.19978e-06	-0.327077	3.50115e-05	4.45579	361	1015	606.459
FBXO21	1.21466e-06	-0.316932	9.14133e-06	5.03899	404	908	606.75
CUTC	1.93728e-05	-0.334266	0.000118541	3.92613	329	1117	607.404
TBC1D17	2.16565e-06	-0.321302	1.54971e-05	4.80975	387	955	609.039
SLC35B3	0.0117979	-0.393761	0.0318505	1.49688	147	2533	612.399
CTSC	2.96359e-15	-0.233058	5.89358e-14	13.2296	1090	343	612.621
SNHG16	2.77944e-25	0.189334	9.09767e-24	23.0411	1800	208	613.522
UBXN2A	0.000145263	0.35018	0.000717504	3.14418	272	1384	614.902
AHNAK	7.15159e-16	0.226723	1.49615e-14	13.825	1156	326	615.093
HMGB1	2.52669e-55	0.108621	1.74597e-53	52.758	3821	98	615.124
EHD1	3.67182e-07	0.306791	3.0191e-06	5.52012	456	831	616.623
STAMBP	5.82858e-08	-0.294147	5.56954e-07	6.25418	532	715	617.76
SNX4	4.13803e-05	0.338235	0.000236099	3.62691	320	1198	620.386
SLC25A53	0.012127	-0.393534	0.0325209	1.48784	150	2550	620.646
TMEM41B	1.28767e-06	-0.314049	9.64839e-06	5.01555	423	912	622.183
CLSTN1	1.98858e-12	-0.247837	3.15636e-11	10.5008	900	430	623.162
BIRC6	0.00757104	0.384367	0.0221086	1.65544	165	2341	623.516
WTAP	6.53227e-21	-0.204451	1.7456e-19	18.7581	1518	255	623.59
LRRFIP2	3.98661e-15	0.229477	7.85947e-14	13.1046	1120	346	623.688
EMC8	4.39203e-11	0.258612	6.18227e-10	9.20885	800	485	623.928
CSTF3	1.32887e-07	0.295952	1.2186e-06	5.91414	522	745	624.626
TNNT1	1.18928e-14	0.231898	2.2537e-13	12.6471	1099	360	630.159
UBE2Q2	0.00186542	-0.369277	0.00663272	2.17831	206	1923	631.085
ZNF667-AS1	3.42534e-07	0.301946	2.8369e-06	5.54716	483	824	631.902
DAZAP2	6.29066e-11	0.257984	8.72909e-10	9.05903	809	492	631.926
SNHG5	6.00904e-47	0.115514	3.70341e-45	44.4314	3607	110	632.841
EIF2AK1	1.35521e-08	-0.283811	1.38995e-07	6.857	600	666	633.141
TMEM14B	1.43483e-39	0.144126	6.91244e-38	37.1604	2825	141	633.476
RNF6	0.0107435	0.388889	0.0294114	1.53148	160	2498	634.302
IFT122	0.000408357	-0.355457	0.0017737	2.75112	255	1574	634.98
CAV1	2.67159e-23	0.19165	7.91182e-22	21.1017	1746	230	635.261
UBC	2.41997e-92	-0.0285946	2.54692e-90	89.594	6221	64	635.948
CBX1	1.09633e-08	0.282242	1.13838e-07	6.94371	613	658	636.102
FKBP11	3.94935e-11	0.255255	5.59369e-10	9.2523	837	482	636.203
GTF2F1	2.61363e-05	-0.3295	0.000155884	3.8072	352	1146	636.31
EXOC4	0.00121089	0.364826	0.00455817	2.34121	222	1817	636.721
ATXN3	8.2667e-05	0.339744	0.000437713	3.35881	314	1291	637.95
MATR3	7.3916e-12	0.24834	1.10648e-10	9.95606	895	456	639.9
CALD1	1.134e-33	0.155531	4.81846e-32	31.3171	2549	160	640.742
PSAP	2.75955e-26	0.178735	9.3456e-25	24.0294	2034	201	641.147
NFE2L1	0.0205569	0.394777	0.0498688	1.30217	145	2819	641.654
SLC33A1	0.0112848	0.384707	0.030669	1.5133	164	2516	644.442
HSP90AB1	1.3331e-59	0.0855316	9.91276e-58	57.0038	4540	91	646.353
GALK1	3.45406e-12	-0.243422	5.37027e-11	10.27	954	439	648.228
POLE3	1.17872e-10	0.257089	1.56272e-09	8.80612	819	515	650.477
SNHG6	5.30194e-50	-0.102548	3.42175e-48	47.4658	4001	105	651.316
NFKBIA	8.71604e-59	-0.0877056	6.27646e-57	56.2023	4479	94	652.38
EML3	0.000266128	0.346774	0.00123012	2.91005	287	1479	652.871
ACTN1	1.12727e-14	-0.224236	2.14213e-13	12.6692	1189	359	654.523
TLCD5	0.00014562	0.341642	0.000718233	3.14373	309	1385	655.485
ITM2B	1.63459e-58	-0.0878472	1.16481e-56	55.9337	4476	95	655.585
NEAT1	3.78068e-63	-0.0758891	2.90603e-61	60.5367	4833	88	655.916
REX1BD	6.4784e-22	-0.190858	1.80893e-20	19.7426	1768	244	658.335
FDFT1	1.51902e-11	0.244986	2.23475e-10	9.65077	935	464	659.727
TRABD	4.4291e-07	0.296977	3.59424e-06	5.44439	517	842	660.813
GABARAP	3.89459e-57	-0.0861401	2.74669e-55	54.5612	4518	96	662.075
EIF3E	5.68096e-29	-0.162696	2.08943e-27	26.68	2368	185	663.803
CD164	3.4198e-20	-0.196805	8.72941e-19	18.059	1645	267	664.175
SLC11A2	0.0195226	-0.390476	0.0478345	1.32026	157	2791	664.181
ALKBH7	9.70661e-25	-0.177412	3.10294e-23	22.5082	2063	213	664.602
YPEL5	7.29942e-17	0.207776	1.64261e-15	14.7845	1456	303	665.528
GNPDA1	0.000403638	-0.349281	0.00175461	2.75582	281	1573	666.234
TSC22D4	2.24103e-07	0.291209	1.92357e-06	5.71589	557	796	666.878
PMP22	1.19794e-07	0.282549	1.10595e-06	5.95626	608	740	671.766
MALT1	3.38712e-09	-0.266512	3.75547e-08	7.42534	732	616	672.504
AC097376.3	0.0135345	-0.380952	0.0355568	1.44908	173	2603	673.124
TLE5	1.34581e-07	0.283093	1.23249e-06	5.90922	607	746	673.926
CAPG	1.77393e-14	-0.221486	3.28874e-13	12.483	1236	368	675.613
DNAJC9	3.88822e-05	0.321905	0.000223524	3.65068	384	1189	676.868
SPAG9	7.27275e-09	-0.268377	7.74967e-08	7.11072	715	641	677.991
ETS2	1.58904e-09	-0.259821	1.8614e-08	7.73016	788	583	678.805
MSRB2	9.5183e-18	-0.201834	2.19982e-16	15.6576	1567	295	681.269
LEPROTL1	1.06511e-10	-0.247513	1.42035e-09	8.8476	904	512	681.37
PPP1R14A	6.8594e-21	-0.188889	1.82588e-19	18.7385	1807	256	681.657
SPRYD3	0.0177513	0.382353	0.0443523	1.35308	169	2737	682.246
POLD4	7.04116e-14	0.223672	1.24146e-12	11.9061	1200	387	682.633
TSTD1	5.15841e-33	-0.141651	2.17831e-31	30.6619	2888	161	684.118
ELAC1	0.0129348	0.378561	0.0342309	1.46558	181	2584	685.908
GGA2	1.74938e-05	0.3139	0.000108108	3.96614	425	1106	686.718
PRKAG2	9.60317e-05	0.327684	0.000498069	3.30271	357	1318	687.17
SCRN2	2.47446e-07	0.286345	2.10022e-06	5.67773	586	805	687.839
TSN	2.3448e-06	0.300934	1.66917e-05	4.7775	493	960	689.009
TMX4	1.54521e-07	0.280058	1.3964e-06	5.85499	627	756	689.49
PANX1	0.00220383	0.358836	0.00769204	2.11396	242	1959	690.13
UCHL3	0.00982134	-0.375	0.0273566	1.56294	193	2455	690.264
SCYL2	0.0374341	0.39276	0.0816083	1.08827	151	3137	690.634
ARF4	4.65517e-28	0.156883	1.67611e-26	25.7757	2519	189	691.954
DNAJC22	0.00166677	-0.356011	0.00602344	2.22016	253	1892	693.413
TBRG1	0.000138598	-0.32971	0.000691573	3.16016	350	1370	693.701
ACOT9	2.78127e-08	-0.270767	2.72979e-07	6.56387	695	696	696.5
MCL1	1.09989e-30	0.143443	4.40022e-29	28.3565	2839	170	696.879
PRDX6	4.85771e-38	0.124069	2.29183e-36	35.6398	3356	144	697.685
BIN1	1.7865e-11	-0.236785	2.59478e-10	9.5859	1036	470	698.876
SAMD4A	6.93728e-05	-0.321362	0.000374274	3.42681	386	1267	700.511
TGOLN2	8.73134e-06	0.30525	5.68867e-05	4.24499	468	1049	701.748
CTTN	8.69826e-15	0.21153	1.67148e-13	12.7769	1388	355	703.196
ACLY	0.0208627	0.38	0.0504496	1.29714	175	2828	705.623
ANXA6	3.23821e-05	0.3135	0.0001895	3.72239	426	1168	706.515
ZFAND1	1.70258e-09	-0.253154	1.98084e-08	7.70315	848	587	706.549
GRK2	0.00146603	0.351556	0.00540654	2.26708	269	1854	707.708
SCAMP2	9.22195e-11	0.23998	1.25672e-09	8.90076	997	501	707.811
KDSR	7.80058e-05	0.320067	0.000416254	3.38064	390	1281	707.999
MAMSTR	0.0611139	0.396757	0.119145	0.923924	142	3508	708.369
CREB5	4.46369e-05	0.31567	0.000252156	3.59833	414	1210	708.918
MCEE	2.20478e-05	0.30905	0.000133486	3.87456	446	1129	710.711
RTRAF	1.14179e-22	0.172313	3.32382e-21	20.4784	2157	234	712.131
PPP3CB	2.17708e-05	0.307983	0.000132151	3.87893	450	1126	712.935
AK4	0.0295808	0.383038	0.0672746	1.17215	168	3007	712.988
FBXW11	0.000194276	-0.328098	0.000929402	3.0318	356	1429	714.5
MPP6	2.78358e-05	0.30934	0.000164727	3.78323	442	1155	715.617
CENPS	1.02161e-06	0.288556	7.80872e-06	5.10742	574	894	717.374
RND3	6.3233e-15	0.207118	1.22891e-13	12.9105	1465	351	718.354
TSC22D3	1.55305e-25	0.158476	5.10789e-24	23.2918	2482	207	718.654
RAB6A	8.17375e-06	-0.300754	5.35087e-05	4.27158	495	1044	719.944
SEC11A	1.86582e-27	-0.149895	6.57942e-26	25.1818	2671	193	719.978
ARL8B	4.75555e-09	0.256235	5.18863e-08	7.28495	827	626	720.525
CCND3	1.50687e-07	0.271499	1.37081e-06	5.86302	690	751	720.855
SRSF11	1.12719e-25	0.155594	3.72516e-24	23.4289	2548	206	726.39
LSR	1.24005e-14	0.207057	2.34341e-13	12.6302	1467	361	728.983
DNAJC11	0.0028968	0.354312	0.00980555	2.00853	262	2020	729.056
MPZL1	1.21942e-09	-0.245523	1.44326e-08	7.84066	920	577	729.615
RANBP6	0.0152718	0.371324	0.0393796	1.40473	200	2652	730.242
DNAJC15	9.6641e-17	-0.192724	2.13265e-15	14.6711	1726	309	731.69
RAB3IL1	0.0017595	0.349359	0.00631187	2.19984	280	1906	732.029
RSRC2	8.97676e-22	-0.172043	2.47621e-20	19.6062	2162	247	732.41
BZW1	2.15498e-16	0.19462	4.63592e-15	14.3339	1690	317	733.306
GTF3C6	2.72e-16	-0.19483	5.81485e-15	14.2355	1684	319	734.302
SCRN3	0.000947731	0.342105	0.00368586	2.43346	306	1758	734.856
TC2N	0.00168845	0.348052	0.00609213	2.21523	284	1895	735.092
NGLY1	2.61801e-05	0.304854	0.000156009	3.80685	470	1147	735.328
PCF11	1.75668e-07	0.269998	1.55666e-06	5.80781	701	770	735.692
TNFAIP2	3.60733e-14	0.209364	6.51129e-13	12.1863	1428	378	735.929
KLF3	0.000239205	0.324956	0.00111929	2.95106	370	1461	736.479
MAP3K2	0.00986039	0.365419	0.0274207	1.56192	220	2456	736.883
BTG2	7.10182e-22	-0.16977	1.97494e-20	19.7044	2209	245	737.333
ARL6IP4	9.42531e-33	-0.126306	3.90779e-31	30.4081	3296	164	737.567
SULF2	1.52401e-07	0.267512	1.38272e-06	5.85926	721	753	737.827
CLCF1	1.17184e-13	0.211937	2.03467e-12	11.6915	1385	393	738.975
TMA7	3.25148e-25	0.152944	1.05921e-23	22.975	2609	209	740.338
ZFAS1	2.97438e-43	-0.0896281	1.62782e-41	40.7884	4413	124	742.799
ARL6IP1	1.35039e-10	0.235104	1.77313e-09	8.75126	1059	520	743.142
SH3YL1	1.71925e-16	-0.191489	3.72196e-15	14.4292	1751	315	744.065
SET	1.84549e-28	0.139164	6.71543e-27	26.1729	2950	187	744.841
KLF6	5.85562e-46	0.0759676	3.48333e-44	43.458	4830	114	745.362
PLEKHF1	0.000103207	0.314761	0.000531658	3.27437	418	1327	745.944
ALDH1B1	0.015355	0.368542	0.0395197	1.40319	209	2657	747.114
P3H4	0.00374135	0.352778	0.0121763	1.91449	265	2101	747.751
DUSP3	0.00455014	0.355114	0.0144042	1.84151	258	2160	748.13
ALG9	0.0312239	0.377897	0.0702179	1.15355	183	3041	748.15
PILRA	0.0179265	0.37069	0.0447078	1.34962	203	2743	748.182
ACP5	1.40236e-05	0.297036	8.84199e-05	4.05345	515	1084	748.238
VASP	1.31293e-07	0.263306	1.20561e-06	5.91879	753	744	749.486
STAU1	2.75372e-18	0.182732	6.51841e-17	16.1859	1950	288	750.892
APOL1	1.70437e-06	0.283648	1.24302e-05	4.90552	601	937	751.449
RAC1	6.88076e-24	0.157371	2.09206e-22	21.6794	2509	224	751.499
NCOA3	0.013932	-0.367451	0.0364469	1.43834	215	2614	751.558
PEX2	2.55619e-13	-0.211408	4.29653e-12	11.3669	1389	406	752.15
CNOT9	0.0322896	-0.377551	0.0722108	1.1414	184	3058	752.273
NKG7	1.52113e-15	0.195021	3.08785e-14	13.5103	1680	336	752.66
PHF12	0.0733901	0.391447	0.136764	0.864027	154	3670	754.324
S100A13	2.90896e-37	0.108897	1.32668e-35	34.8772	3815	149	756.571
AIDA	0.000384106	0.325918	0.00168009	2.77467	365	1563	756.587
RNPS1	2.55051e-13	0.210006	4.29653e-12	11.3669	1414	405	757.951
ELOVL5	2.81649e-07	0.269537	2.36994e-06	5.62526	708	812	759.221
CEP41	0.00454766	0.352353	0.014403	1.84155	266	2159	759.421
TRAPPC6A	5.31672e-10	-0.235636	6.60103e-09	8.18039	1047	550	759.9
ACIN1	5.68381e-07	0.273165	4.5371e-06	5.34322	674	856	760.575
H3-3B	7.63474e-45	0.0759785	4.35244e-43	42.3613	4829	119	761.315
SMCHD1	2.64504e-06	-0.283855	1.87123e-05	4.72787	599	966	761.709
TNFAIP8	1.09042e-08	0.248916	1.1354e-07	6.94485	886	656	763.387
HES4	6.92929e-12	0.21834	1.03954e-10	9.98316	1280	455	764.288
METTL8	0.000116522	0.311604	0.000590026	3.22913	432	1350	764.842
TRIM44	0.000517577	-0.327019	0.00219241	2.65908	362	1614	765.666
PPIG	9.51155e-11	-0.226699	1.2834e-09	8.89164	1157	506	766.228
PPIL4	6.36183e-07	0.272704	5.03718e-06	5.29781	679	863	766.499
TTC12	0.0139216	-0.364286	0.0364337	1.4385	224	2612	766.763
CSK	0.0104337	-0.360502	0.0287	1.54212	236	2486	767.736
PNRC1	1.62165e-22	0.15866	4.66124e-21	20.3315	2476	237	767.806
NAA38	3.35695e-23	-0.155724	9.85619e-22	21.0063	2545	232	770.206
GOLIM4	0.0209774	0.368421	0.050691	1.29507	211	2829	774.571
MAT2A	1.02386e-09	0.235601	1.22451e-08	7.91204	1049	571	774.984
ATF2	1.28668e-05	0.290975	8.21099e-05	4.0856	560	1071	775.495
PAWR	1.2702e-14	-0.196127	2.39378e-13	12.6209	1660	362	776.494
FDPS	2.22649e-13	-0.205794	3.76084e-12	11.4247	1488	404	776.56
LONP2	0.00915294	0.357456	0.0258881	1.5869	249	2418	777.657
B4GALT1	0.000494102	0.323575	0.0021047	2.67681	376	1605	778.114
KCTD5	0.00030165	0.31746	0.00136571	2.86464	400	1510	778.403
HPGD	0.00959861	0.357576	0.0268877	1.57045	248	2442	779.94
CDC42	1.89851e-23	-0.150799	5.64684e-22	21.2482	2649	229	780.705
H4C3	1.99506e-17	0.177812	4.57994e-16	15.3391	2056	297	782.934
HCFC2	0.006618	0.352308	0.0197788	1.7038	267	2288	783.232
EFHC1	0.00528699	-0.349782	0.0163141	1.78744	276	2216	783.651
DYNLL1	5.01092e-45	-0.0647961	2.88065e-43	42.5405	5162	118	783.835
ZNF208	0.0437515	-0.37619	0.0919803	1.03631	188	3253	784.223
SLC2A4RG	0.000608124	0.324404	0.00251674	2.59916	372	1652	785.219
RCC1	3.05457e-07	0.2627	2.55144e-06	5.59321	762	818	790.504
UQCRH	1.30346e-41	-0.0742338	6.96639e-40	39.157	4883	127	790.666
SFT2D1	2.17234e-14	0.194873	3.99489e-13	12.3985	1683	371	791.485
PHPT1-AJM1	6.52515e-07	-0.267182	5.15457e-06	5.28781	724	865	792.37
DBNDD2	1.56066e-08	0.245059	1.58405e-07	6.80023	933	673	793.42
AKR1A1	2.66438e-20	-0.162216	6.87812e-19	18.1625	2388	264	795.666
ARL6IP5	2.62157e-09	0.235502	2.97415e-08	7.52664	1050	602	796.086
CASP8	1.89114e-06	0.27305	1.36758e-05	4.86405	675	945	799.685
CGN	4.12286e-06	-0.277167	2.82893e-05	4.54838	641	996	800.046
DHRS1	1.63197e-05	-0.287005	0.000101771	3.99237	583	1096	800.405
TMEM80	1.06229e-05	-0.283139	6.84932e-05	4.16435	605	1060	801.852
KRCC1	0.000127654	0.304476	0.000641174	3.19302	472	1361	802.637
PRKD3	0.00630366	0.347493	0.0189971	1.72131	285	2269	805.742
FP671120.6	0.0222539	0.363636	0.053156	1.27445	226	2863	806.305
AC093157.1	0.00456017	0.343941	0.0144293	1.84076	300	2161	806.698
BCS1L	2.64783e-05	-0.289937	0.000157511	3.80269	567	1149	808.208
PRDX5	1.19605e-37	-0.0869647	5.60424e-36	35.2515	4486	145	809.384
OGFRL1	6.87053e-05	0.296633	0.000371846	3.42964	519	1263	810.728
ASPH	0.00172466	0.331028	0.00619988	2.20762	345	1902	811.442
MAPRE1	2.61673e-09	0.232301	2.9736e-08	7.52672	1096	601	812.646
AC253572.1	0.0323489	0.367195	0.0722962	1.14088	216	3060	815.007
CRADD	0.00240573	0.333333	0.00831193	2.0803	335	1979	815.647
ETF1	5.54105e-10	0.223186	6.8423e-09	8.1648	1210	553	819.081
GSPT1	1.8357e-07	0.250745	1.61622e-06	5.7915	863	776	819.346
DSTN	7.4253e-30	-0.109435	2.86986e-28	27.5421	3793	176	819.474
CENPX	1.35528e-14	-0.186854	2.54711e-13	12.594	1847	363	820.166
SDE2	0.0328434	-0.365809	0.0733056	1.13486	219	3064	821.158
HSPA12A	0.000369448	-0.311364	0.00162429	2.78934	433	1555	821.769
LNPK	0.0550123	-0.373773	0.109528	0.960474	196	3435	822.734
CIRBP	3.59296e-22	-0.144971	1.01568e-20	19.9932	2800	241	823.312
ATF3	8.68396e-34	0.0944953	3.71293e-32	31.4303	4252	159	824.912
ID1	2.94697e-41	0.0634862	1.53895e-39	38.8128	5200	130	825.428
METTL14	0.0631373	-0.375	0.122288	0.912615	192	3531	825.637
ILF3	1.90225e-20	0.152481	4.98593e-19	18.3023	2618	260	826.776
CMBL	0.00106567	-0.322222	0.00407049	2.39035	382	1790	828.223
ENSA	7.98963e-22	-0.145685	2.21284e-20	19.6551	2781	246	828.948
AC092803.1	0.00133643	0.324001	0.00498231	2.30257	374	1834	829.533
CLDND1	3.36665e-09	0.229414	3.73884e-08	7.42726	1122	615	831.726
OTULINL	0.0237545	0.359606	0.056269	1.24973	239	2887	832.538
SERF2	2.37642e-26	-0.12122	8.08811e-25	24.0922	3450	200	832.857
WLS	6.51563e-07	-0.258581	5.153e-06	5.28794	801	864	832.905
SOD2	4.54625e-27	0.118312	1.57873e-25	24.8017	3527	196	833.676
VMP1	3.24737e-29	0.10759	1.22736e-27	26.911	3851	180	834.992
HK1	1.44421e-11	0.204711	2.13849e-10	9.66989	1510	461	835.513
COL3A1	1.62678e-09	0.223836	1.89911e-08	7.72145	1194	584	836.107
TACC1	5.20154e-07	0.256606	4.18632e-06	5.37817	823	849	836.899
ACTR3	2.93119e-12	0.19972	4.58862e-11	10.3383	1602	436	836.965
MINK1	0.0137984	0.351852	0.0361944	1.44136	268	2607	837.587
CCNB1	2.93285e-09	-0.22706	3.28373e-08	7.48363	1152	610	839.335
CDC42EP4	3.4805e-10	0.216495	4.40928e-09	8.35563	1312	539	842.033
AC105052.3	0.0128781	-0.349979	0.0341464	1.46666	274	2580	842.481
AKIRIN1	5.05161e-09	0.229214	5.4854e-08	7.26079	1126	629	842.621
SNHG12	4.44969e-13	-0.193698	7.33503e-12	11.1346	1711	414	842.9
IL11RA	0.00477121	-0.336293	0.0149724	1.82471	325	2179	843.018
EIF1AX	1.32696e-17	-0.162053	3.05647e-16	15.5148	2395	296	843.571
COPA	1.14433e-07	0.242449	1.05932e-06	5.97497	966	738	845.348
IQGAP2	0.00884317	0.345335	0.025123	1.59993	296	2407	845.681
DENND2D	3.68235e-06	-0.267097	2.54454e-05	4.59439	726	989	848.369
OXCT1	0.00193059	-0.324651	0.00682541	2.16587	371	1934	848.422
ABCG1	0.00583921	0.337645	0.017857	1.74819	321	2236	848.713
ATP6V0B	3.67189e-29	0.103395	1.38019e-27	26.8601	3972	181	850.345
ZFAND5	1.52665e-15	-0.17285	3.08988e-14	13.5101	2144	337	851.475
MIR99AHG	2.87127e-07	-0.248446	2.41307e-06	5.61743	894	813	853.54
YTHDC2	0.00788894	-0.341893	0.0228679	1.64077	308	2359	853.956
BCL10	6.56528e-07	0.253608	5.18029e-06	5.28565	844	866	855.929
FEM1C	0.0101781	0.345455	0.0281214	1.55096	295	2475	856.093
PAK1IP1	4.13439e-05	0.282258	0.000236088	3.62693	612	1197	856.956
EIF3K	1.60606e-11	-0.201357	2.35268e-10	9.62844	1573	466	857.355
PNKP	1.34229e-08	0.230964	1.38292e-07	6.8592	1107	663	857.737
ADIRF	1.1007e-24	0.121605	3.50228e-23	22.4556	3438	214	859.875
MINDY3	0.0936636	-0.375458	0.165015	0.782477	190	3882	861.193
SNU13	1.00256e-16	0.162218	2.20531e-15	14.6565	2387	310	861.782
FHL3	0.00388366	0.32967	0.0125796	1.90033	351	2111	862.22
PCBP4	0.000111286	0.291564	0.000567717	3.24587	555	1340	863.479
TRIM28	1.88006e-11	0.201096	2.72489e-10	9.56465	1579	471	863.574
STAM2	0.00787002	0.339157	0.0228324	1.64145	316	2357	864.573
MRNIP	0.000510689	-0.30593	0.00216726	2.66409	463	1611	864.851
CD63	6.98724e-44	0.034548	3.85481e-42	41.414	6057	123	866.713
TEAD2	0.000779604	0.309993	0.00312252	2.50549	440	1707	867.887
TYSND1	0.00191011	0.320093	0.00676348	2.16983	389	1931	868.032
PDLIM5	3.50329e-05	-0.277778	0.000203102	3.69229	639	1179	869.022
EOLA1	0.00116899	-0.314819	0.00441826	2.35475	417	1809	869.816
PIBF1	0.021975	-0.353896	0.0526185	1.27886	264	2856	870.118
LSP1P4	2.54928e-06	-0.26023	1.80721e-05	4.74299	784	964	870.359
ZMYND8	0.0303687	0.357143	0.0687922	1.16246	250	3019	870.643
IQCJ-SCHIP1	1.44298e-05	0.270497	9.07301e-05	4.04225	697	1087	871.449
UBE2B	1.81488e-22	-0.130954	5.19481e-21	20.2844	3196	238	874.118
CAST	3.98822e-27	-0.106005	1.39201e-25	24.8564	3904	195	874.86
MYL12B	6.79779e-30	-0.0908737	2.64225e-28	27.578	4368	175	876.895
NCL	7.02965e-26	0.109715	2.34584e-24	23.6297	3780	204	880.4
GOLGA7	1.16363e-08	-0.225558	1.20612e-07	6.91861	1175	659	880.999
SFSWAP	8.67301e-08	0.234241	8.16028e-07	6.0883	1069	726	881.981
ANXA1	4.36359e-36	-0.0677841	1.9384e-34	33.7126	5060	153	882.833
IDH1	1.93412e-09	-0.216038	2.23502e-08	7.65072	1318	591	883.656
DTWD1	0.000504473	0.30166	0.00214354	2.66887	485	1609	884.568
CCNL1	3.54528e-24	0.117424	1.09743e-22	21.9596	3559	220	886.995
PGRMC2	1.54343e-09	-0.213489	1.81108e-08	7.74206	1351	582	887.815
SPCS3	1.22819e-12	0.186732	1.96769e-11	10.706	1850	426	889.031
RABL3	0.0546771	0.362299	0.109107	0.962148	230	3430	890.259
ZSWIM7	8.46064e-07	-0.247917	6.55484e-06	5.18344	898	882	890.964
DTD2	0.0320228	-0.354908	0.0717315	1.14429	259	3053	891.089
SH3GLB1	2.06109e-10	-0.205327	2.64539e-09	8.57751	1493	532	892.358
NTAN1	0.000140221	0.287834	0.000697133	3.15668	578	1375	892.583
PTBP3	0.0459012	-0.359098	0.0953517	1.02067	241	3292	892.696
PTPN18	0.000276043	0.293333	0.00126569	2.89767	535	1491	894.266
GPR137	0.000162559	-0.289247	0.000792633	3.10093	570	1402	895.049
FYN	0.00257864	0.317252	0.00885565	2.05278	402	1991	895.978
GPN1	8.31704e-08	0.231057	7.83704e-07	6.10585	1105	725	896.078
GAS5	6.0377e-26	-0.103861	2.03467e-24	23.6915	3955	202	896.141
NPEPPS	0.000663008	-0.302367	0.00272084	2.5653	481	1666	896.378
NFKBIZ	6.45508e-13	0.183936	1.05897e-11	10.9751	1926	416	896.415
GHITM	4.58173e-22	-0.126007	1.28457e-20	19.8912	3301	243	897.601
COX20	5.12751e-10	0.206758	6.38931e-09	8.19455	1469	548	898.348
GBP2	1.21994e-05	-0.263134	7.80695e-05	4.10752	756	1068	899.574
CANX	7.57299e-18	-0.146573	1.76815e-16	15.7525	2763	292	899.918
CBX3	1.77659e-10	0.203459	2.29748e-09	8.63875	1533	528	900.825
AC020915.2	0.00079324	-0.303879	0.00316233	2.49999	473	1715	901.878
PTMS	7.47795e-24	0.115255	2.26357e-22	21.6452	3617	225	904.25
RCAN1	0.00190878	-0.313913	0.00676229	2.16991	424	1930	905.911
HSP90B1	5.48761e-33	-0.0686969	2.30311e-31	30.6377	5037	162	906.198
ANKH	0.00159177	0.310206	0.00580145	2.23646	437	1876	906.712
CREB3L2	0.0380085	0.354376	0.0824663	1.08372	260	3152	907.157
SLC3A2	3.85454e-29	0.0864546	1.44092e-27	26.8414	4508	182	908.376
CCNG2	0.000542641	0.298643	0.00228163	2.64176	508	1626	910.024
TXNDC17	2.47322e-20	0.132442	6.40883e-19	18.1932	3151	263	912.211
LAMC1	0.072329	-0.362963	0.135414	0.868336	227	3653	912.75
PAFAH1B3	1.12398e-13	0.174092	1.95652e-12	11.7085	2123	392	913.637
NUDCD2	0.00307901	-0.316196	0.0103354	1.98567	410	2037	915.215
THAP1	0.0118042	0.334149	0.031855	1.49682	330	2534	916.016
PODXL	0.00797738	0.329167	0.0230851	1.63667	354	2363	916.09
PDSS2	0.108802	-0.368571	0.185367	0.731967	208	4015	916.157
ELP5	3.70984e-07	0.23934	3.0467e-06	5.51617	1007	832	916.332
CCDC50	6.37065e-10	0.204884	7.81033e-09	8.10733	1507	557	917.313
C1QA-C1QC	0.000607601	-0.298537	0.0025161	2.59927	509	1651	917.889
DCAF7	0.0105894	-0.332601	0.0290582	1.53673	337	2492	917.951
SLC25A29	0.000498026	-0.294493	0.00211878	2.67391	529	1607	923.168
SKA2	1.74933e-07	-0.230999	1.55418e-06	5.8085	1106	769	923.25
SUMO3	8.54808e-13	0.179012	1.38901e-11	10.8573	2030	419	923.591
RAB4A	7.23896e-07	-0.241994	5.64858e-06	5.24806	975	876	925.177
FAM3B	0.00170188	-0.307738	0.00613735	2.21202	452	1896	927.006
IFI44	0.000106408	-0.276609	0.000546498	3.26241	645	1330	927.268
SPATA33	0.000897604	-0.300922	0.00352336	2.45304	494	1741	928.596
METTL22	0.00804318	0.326891	0.0232264	1.63402	363	2368	928.61
ID2	2.27859e-14	0.165037	4.17904e-13	12.3789	2317	372	929.846
C6orf62	0.000224352	0.283941	0.00105702	2.97592	598	1451	932.603
MYO1B	0.0749447	0.361111	0.138717	0.857871	235	3695	933.946
ZBTB20	0.000476782	-0.292026	0.00203981	2.69041	548	1598	936.937
CAPRIN1	8.25732e-10	0.202342	9.99793e-09	8.00009	1554	564	937.323
TWF1	1.2217e-06	0.242408	9.18422e-06	5.03696	968	909	939.037
G3BP1	4.21699e-08	0.220293	4.09198e-07	6.38807	1252	704	939.875
MRTO4	0.000136214	0.276602	0.00068167	3.16643	646	1366	940.451
FUBP1	0.00381549	-0.314719	0.0123881	1.90699	419	2106	940.712
MYG1	0.00613245	-0.32	0.0185793	1.73097	391	2257	940.817
EIF5	7.64185e-25	-0.0964122	2.46594e-23	22.608	4193	211	942.936
AFF1	0.0248411	0.342505	0.0583288	1.23412	305	2913	944.29
CFB	0.00727338	0.322202	0.0213917	1.66975	383	2325	945.084
SMAD4	0.0171827	0.335218	0.0431365	1.36516	327	2724	945.41
PABPC1	7.67727e-24	0.104594	2.31367e-22	21.6357	3938	226	945.597
NTHL1	1.48365e-06	-0.242428	1.09845e-05	4.95922	967	923	945.744
FBXO9	9.78813e-05	-0.273014	0.000506583	3.29535	676	1321	946.041
AP004609.3	0.00371783	0.3125	0.012118	1.91657	428	2098	948.932
GNAI3	2.02666e-07	0.22741	1.76167e-06	5.75407	1144	786	949.271
HIF1A	4.77269e-05	0.26495	0.000268283	3.57141	741	1216	950.27
FANCG	0.00822655	0.322785	0.0236561	1.62606	379	2378	950.8
DMWD	0.00258216	0.307692	0.0088633	2.0524	453	1992	951.221
VPS29	1.7338e-13	-0.167304	2.96523e-12	11.5279	2265	399	952.05
VRK2	0.00354956	0.310399	0.0116519	1.9336	436	2083	954.31
MAGED2	1.32236e-16	-0.140187	2.89017e-15	14.5391	2924	312	956.831
EIF5A	1.58557e-26	-0.0841944	5.42343e-25	24.2657	4583	199	957.497
TXNIP	6.06867e-06	0.248611	4.04637e-05	4.39293	893	1025	957.729
TMEM175	0.040637	0.347179	0.0867658	1.06165	286	3203	958.931
PPP2R5E	0.000184014	-0.275993	0.000886508	3.05232	648	1419	959.99
STX4	2.08485e-13	0.165699	3.54787e-12	11.45	2297	401	961.143
CREBZF	1.62365e-07	0.222651	1.45958e-06	5.83577	1215	760	961.965
HSDL2	0.00119796	0.29783	0.00451541	2.3453	511	1813	963.726
TRIM22	7.00131e-05	0.265557	0.000377133	3.4235	738	1269	968.778
ZNF92	0.020418	0.333333	0.0496373	1.30419	333	2813	969.472
HBP1	4.16582e-08	0.214003	4.04806e-07	6.39275	1339	703	971.267
CPNE3	0.0685445	-0.354357	0.130181	0.885451	261	3601	971.455
STAT6	0.0512841	0.349677	0.103706	0.984196	278	3382	971.523
RBBP8	1.69355e-05	0.25166	0.000105132	3.97826	861	1101	974.64
ANAPC7	4.02793e-05	-0.258772	0.000230586	3.63717	797	1194	976.53
MLEC	1.04459e-10	-0.18615	1.39844e-09	8.85436	1867	510	977.01
KLK8	6.90916e-15	0.14865	1.33519e-13	12.8745	2699	353	977.65
CD151	1.90314e-19	-0.122076	4.66645e-18	17.331	3428	278	978.106
SRSF3	1.31942e-24	-0.0891119	4.17879e-23	22.3789	4438	215	979.196
CDKN1B	3.27815e-05	0.257032	0.000191347	3.71818	820	1171	980.924
NAA15	0.0520152	-0.348416	0.104904	0.979206	283	3391	981.493
RAB35	0.0944689	-0.357711	0.166086	0.779667	247	3891	982.454
GPC1	0.000606839	-0.286598	0.00251447	2.59955	585	1650	983.609
TMSB4X	1.10023e-38	-0.00683906	5.22685e-37	36.2818	6729	143	984.439
CHD2	2.37186e-09	0.198399	2.70883e-08	7.56722	1619	598	985.079
RBPMS	1.34769e-08	0.207297	1.3864e-07	6.85811	1462	664	986.354
ATP6AP2	6.77293e-20	-0.116594	1.70344e-18	17.7687	3577	271	986.517
PSMA7	3.05251e-22	-0.10059	8.70092e-21	20.0604	4058	239	986.995
INSIG1	0.000155701	0.270393	0.000764097	3.11685	698	1393	987.12
AMZ2P1	0.000919995	-0.291358	0.00359024	2.44488	556	1751	987.858
OAS1	9.98755e-07	0.232774	7.6426e-06	5.11676	1092	893	988.505
GMPR2	5.61308e-07	-0.227314	4.49112e-06	5.34765	1147	854	990.727
SNORD3A	2.04388e-05	-0.249812	0.000124611	3.90445	874	1121	990.833
KDELR1	5.81725e-12	0.171092	8.83387e-11	10.0538	2176	450	990.872
HS2ST1	0.00143467	0.294192	0.00530516	2.2753	531	1849	992.069
TMEM214	0.00666585	0.312304	0.0198838	1.7015	430	2293	994.341
ATF5	1.72883e-06	0.235249	1.25952e-05	4.89979	1054	938	995.312
GMFB	0.000650862	0.284078	0.0026742	2.57281	595	1664	996.163
RABGEF1	0.000189195	-0.270691	0.000908909	3.04148	696	1423	996.257
DDX46	2.4019e-07	0.220656	2.0565e-06	5.68687	1242	798	996.573
FBXL5	4.07793e-06	0.239677	2.80373e-05	4.55226	1000	994	997.995
LZTFL1	0.00130006	0.292823	0.00485729	2.31361	543	1830	998.03
RMDN1	4.06332e-05	-0.255791	0.000232418	3.63373	832	1195	998.132
DNAAF2	0.000255136	0.272792	0.00118572	2.92602	677	1471	999.008
CLTC	2.15405e-07	0.219866	1.8559e-06	5.73145	1260	793	1000.62
OSBPL1A	1.61085e-06	-0.234035	1.18112e-05	4.92771	1073	932	1001.02
CRIP2	3.28735e-09	-0.197559	3.65671e-08	7.43691	1630	614	1001.53
MIR3936HG	0.00841318	-0.314556	0.0241497	1.61709	420	2382	1001.62
NEU1	0.000816101	0.287179	0.00324401	2.48892	582	1720	1001.67
FASTKD3	0.030846	-0.333894	0.0695967	1.15741	331	3031	1003.31
DYRK3	0.0279668	0.332087	0.0643788	1.19126	338	2970	1003.58
ATG16L2	0.0115785	-0.317845	0.0313594	1.50363	398	2524	1003.73
SRSF2	8.367e-18	0.12188	1.94689e-16	15.7107	3430	293	1004.35
GPRC5A	0.000139974	0.266379	0.00069641	3.15713	733	1374	1004.61
HMGA1	2.48862e-15	0.139557	4.96346e-14	13.3042	2943	342	1004.88
DVL2	0.00161759	0.293289	0.00587987	2.23063	536	1881	1005.3
KRT8	1.52008e-35	-0.0180173	6.66592e-34	33.1761	6481	155	1005.58
PPP1R2	5.60692e-10	-0.187972	6.91116e-09	8.16045	1824	554	1006.42
RABEP2	0.00147562	0.292592	0.00543018	2.26519	544	1858	1006.56
AP000873.2	0.000376331	-0.275986	0.00164925	2.78271	649	1560	1007.3
ACBD4	0.123928	-0.358423	0.204435	0.689444	244	4146	1007.98
UBALD2	0.000111	0.262783	0.000566681	3.24666	760	1339	1009.82
COG2	0.026611	-0.330725	0.0619414	1.20802	346	2938	1009.87
MGAT4A	0.00899686	-0.314321	0.0254855	1.59371	422	2414	1010.72
CXCL1	1.72886e-08	-0.205043	1.73928e-07	6.75963	1502	679	1010.96
AKAP13	7.03342e-10	-0.188073	8.57676e-09	8.06668	1821	560	1011.01
TCTN1	1.66312e-05	-0.245083	0.000103525	3.98495	931	1098	1012.06
MMP23B	7.90853e-07	-0.226161	6.15498e-06	5.21077	1165	878	1012.38
EDF1	6.66442e-28	-0.0581762	2.38698e-26	25.6222	5366	190	1012.47
IDS	2.95594e-05	-0.248964	0.000174324	3.75864	885	1159	1013.78
SON	1.97294e-06	0.233356	1.42222e-05	4.84703	1082	948	1013.79
STX3	0.000158293	-0.266069	0.000774042	3.11124	734	1398	1014.03
VAPB	0.00160737	0.292502	0.00584896	2.23292	546	1879	1014.08
ESYT2	0.0158986	0.321429	0.0405982	1.39149	385	2678	1016.9
CHP1	0.0759443	-0.349495	0.140073	0.853646	279	3708	1019.08
TIMM23B	0.00789658	0.310078	0.0228804	1.64054	439	2360	1019.24
C9orf78	2.9444e-07	0.218553	2.47149e-06	5.60704	1274	814	1019.37
DHX36	0.00627078	-0.306734	0.0189146	1.7232	458	2267	1020.3
GAS8	0.0588647	-0.344729	0.11565	0.936854	298	3481	1020.35
CAPN7	0.000919889	-0.284091	0.00359024	2.44488	594	1752	1021.29
ANAPC11	1.68507e-18	0.113249	4.04477e-17	16.3931	3673	284	1023.27
ATXN7L3B	0.000622292	-0.279618	0.00257071	2.58995	632	1655	1023.84
BUB3	1.49712e-06	-0.227495	1.10722e-05	4.95577	1143	924	1028.69
REXO2	1.86912e-19	-0.109009	4.59951e-18	17.3373	3812	277	1029.57
SLC16A3	8.02925e-12	-0.165068	1.1993e-10	9.92107	2316	457	1030.14
FEZ2	0.000115341	0.259397	0.000585781	3.23226	790	1346	1032.22
RWDD2B	0.0566487	0.341373	0.112263	0.949762	310	3451	1036.13
CALR	4.7733e-29	0.0443255	1.76509e-27	26.7532	5804	184	1036.3
EHBP1	0.00317736	-0.295589	0.0106082	1.97436	524	2048	1037.17
LUM	2.13346e-08	-0.201426	2.13066e-07	6.67149	1570	684	1037.37
TMEM176A	1.09661e-08	0.197273	1.13838e-07	6.94371	1635	657	1037.54
SESN3	0.0868017	-0.349272	0.155448	0.808416	282	3818	1039.6
NAA30	0.0294773	0.327586	0.0670838	1.17338	359	3002	1039.75
SREK1IP1	2.04557e-05	-0.242692	0.000124611	3.90445	963	1122	1040.47
SECISBP2L	0.0481622	-0.336735	0.0988828	1.00488	324	3331	1040.62
CRYZL1	0.000153333	0.261101	0.000753017	3.1232	778	1392	1041.7
EIF5B	2.43242e-07	-0.213358	2.07813e-06	5.68233	1356	799	1041.92
ZNF148	0.000604856	0.275	0.00250929	2.60045	659	1648	1043.24
HEXD	0.0273052	-0.325397	0.0631918	1.19934	368	2955	1044.4
SEC22B	3.65843e-06	0.231294	2.53057e-05	4.59678	1102	988	1044.45
DCAF8	9.12445e-05	0.255762	0.000476855	3.32161	833	1308	1044.85
VGLL4	5.4181e-09	0.192763	5.85548e-08	7.23244	1725	632	1045.25
TPM3	1.85592e-15	-0.129555	3.74524e-14	13.4265	3222	338	1045.27
RABGAP1L	0.000422322	0.271156	0.00182971	2.73762	692	1578	1046.06
CERS2	8.20699e-05	-0.253072	0.000435225	3.36129	849	1289	1047.14
KCTD20	0.0492782	0.335714	0.100499	0.997837	326	3353	1047.26
EPN2	0.000206859	-0.262633	0.000985463	3.00636	763	1435	1047.43
CDC16	0.000156334	-0.25988	0.000766653	3.1154	787	1394	1048.46
CROT	0.011013	0.310197	0.0300429	1.52226	438	2507	1049.29
GTF2I	3.03833e-05	0.243701	0.000178875	3.74745	949	1161	1050.67
CIZ1	0.0215467	0.32073	0.0518469	1.28528	388	2841	1051.45
FP236383.4	0.035344	-0.328571	0.0778204	1.10891	355	3106	1051.71
TPM4	3.28661e-22	0.0839403	9.32934e-21	20.0301	4591	240	1051.98
ZNF286A	0.0728194	-0.34355	0.135886	0.866826	301	3664	1052.06
ZBTB43	0.00103745	0.280374	0.00398049	2.40006	621	1782	1053.1
TNFSF13	0.00103665	-0.280289	0.00397966	2.40015	623	1781	1054.5
TAF1D	1.80663e-10	-0.175182	2.33191e-09	8.63229	2100	529	1055.24
MAP1LC3B	2.13705e-18	-0.106019	5.09391e-17	16.2929	3902	286	1058.38
BBS4	0.0629582	0.339053	0.12201	0.913603	317	3529	1059.5
TP53TG1	4.21635e-07	-0.214286	3.43382e-06	5.46422	1336	839	1059.75
EIF3J	2.16683e-09	0.185426	2.48712e-08	7.6043	1884	595	1059.93
ARHGEF12	0.00694699	0.301659	0.0205644	1.68688	486	2310	1060.88
EMILIN2	9.20922e-06	-0.234183	5.96593e-05	4.22432	1070	1055	1063.47
AMN	0.00083265	-0.275735	0.0032983	2.48171	654	1726	1063.57
OTUD1	0.0576634	0.334821	0.11378	0.943934	328	3466	1068.01
RAB5A	4.50836e-06	0.22795	3.06578e-05	4.51346	1137	1005	1069.97
DEK	4.89978e-14	0.137978	8.70634e-13	12.0602	2984	384	1072.02
TRA2B	1.96993e-08	0.194955	1.97022e-07	6.70549	1681	683	1072.61
ERLIN1	0.0258612	-0.319378	0.0604223	1.2188	393	2927	1074.07
BHLHE40	8.2183e-08	0.200211	7.75467e-07	6.11044	1591	724	1074.34
DNAJA1	1.12749e-23	-0.0677395	3.38297e-22	21.4707	5064	227	1074.63
SH3D19	0.0244772	0.317599	0.0576614	1.23912	399	2903	1077.78
REEP5	5.40024e-12	0.153898	8.24621e-11	10.0837	2593	447	1078.01
DEPTOR	0.000568895	0.268554	0.00237595	2.62416	714	1637	1082.21
DPM2	5.82214e-06	-0.227542	3.88578e-05	4.41052	1142	1024	1082.39
PCK1	6.44641e-06	-0.228865	4.26086e-05	4.3705	1131	1034	1082.41
MYL6B	2.26057e-10	-0.170707	2.89058e-09	8.53902	2191	534	1082.92
S100A14	5.8485e-09	-0.186805	6.31066e-08	7.19993	1849	633	1083.01
TRMO	0.108407	0.345805	0.184824	0.733241	292	4011	1084.21
PRIM2	0.0128884	-0.307133	0.0341464	1.46666	454	2583	1084.31
DYNLL2	2.47179e-10	-0.17043	3.14332e-09	8.50261	2194	536	1085.69
ACP1	3.35868e-14	-0.133442	6.07849e-13	12.2162	3122	377	1086.51
RNF227	2.50855e-05	-0.236969	0.000150009	3.82388	1032	1143	1087.08
RAD21	6.17843e-06	0.22727	4.11123e-05	4.38603	1149	1027	1087.29
Z93930.2	0.0347035	0.3223	0.0766851	1.11529	381	3094	1087.33
GADD45A	1.47294e-16	0.110271	3.19885e-15	14.495	3762	314	1088.74
HAPLN3	9.55066e-10	0.17618	1.14625e-08	7.94072	2084	569	1090.16
AC020916.1	3.71447e-13	0.141454	6.18265e-12	11.2088	2897	410	1091.37
MESD	2.02565e-07	0.204538	1.76167e-06	5.75407	1515	785	1091.59
API5	0.00119799	0.275237	0.00451541	2.3453	657	1814	1092.83
SOD1	4.60645e-20	-0.0891662	1.16714e-18	17.9329	4435	269	1094.4
CARHSP1	1.41105e-21	-0.0768421	3.86119e-20	19.4133	4795	249	1094.99
CCNL2	3.64753e-07	0.208515	3.00274e-06	5.52248	1446	830	1096.57
NUTM2A-AS1	1.82344e-08	0.190775	1.82905e-07	6.73777	1770	681	1099.01
AC022400.6	0.000820575	0.269979	0.0032599	2.4868	702	1721	1100.26
PANK2	3.96221e-05	-0.238729	0.000227205	3.64358	1015	1192	1100.95
ERCC1	3.43326e-10	0.168043	4.3575e-09	8.36076	2253	538	1102.23
REEP3	0.00328429	0.285299	0.0109067	1.96231	589	2059	1102.45
CTDSP1	0.0151505	0.306466	0.0391554	1.40721	459	2645	1103.25
BAZ1A	0.000295625	-0.257592	0.00134556	2.8711	813	1502	1106.09
URI1	0.000682419	-0.266573	0.00278712	2.55484	730	1674	1106.54
TIA1	0.0012188	-0.273286	0.00457871	2.33926	673	1820	1107.86
JAK1	9.16902e-13	0.141127	1.4816e-11	10.8293	2905	422	1108.71
BRWD1	7.44626e-06	-0.225	4.89336e-05	4.31039	1181	1040	1109.26
CUL1	1.01319e-09	-0.172263	1.21388e-08	7.91583	2158	570	1110.31
ZNF677	0.00518941	-0.291063	0.0160928	1.79337	559	2205	1111.47
DYNLT3	2.49654e-05	0.233473	0.000149421	3.82559	1080	1142	1111.57
CCSER2	6.33371e-05	0.241061	0.000346078	3.46083	986	1251	1111.63
PINX1	0.0164753	-0.306452	0.0417589	1.37925	460	2697	1115.25
NBN	0.00996722	0.298987	0.0276451	1.55838	505	2465	1117.05
PLSCR1	1.45552e-11	-0.148561	2.15058e-10	9.66744	2701	462	1118.49
TSC22D1	6.91827e-18	0.0919975	1.62639e-16	15.7888	4334	290	1123.16
VPS33A	0.0309226	-0.315134	0.0697007	1.15676	415	3034	1123.64
PRKAA1	0.00147023	-0.272594	0.00541618	2.26631	680	1855	1124.25
AMFR	0.00260187	0.278616	0.00892201	2.04954	633	1994	1124.65
CUEDC1	0.0351498	-0.316689	0.0775501	1.11042	407	3100	1124.81
CLCN3	0.0117081	-0.300044	0.0316333	1.49986	499	2531	1125.17
MAPKAP1	0.00010913	-0.243872	0.000558803	3.25274	948	1334	1125.57
TMED10	7.37314e-16	0.107085	1.53312e-14	13.8144	3868	327	1126.51
USP3	0.000588911	-0.261734	0.00245505	2.60994	773	1640	1127
GFPT1	0.0625452	-0.327421	0.121417	0.915722	360	3523	1127.9
SENP6	4.14754e-05	-0.235102	0.000236444	3.62627	1060	1199	1128.36
EPHX1	0.131072	0.343417	0.213898	0.669792	303	4190	1128.74
RBM17	9.50716e-11	0.156884	1.2834e-09	8.89164	2518	505	1128.99
HIGD1A	1.33423e-10	-0.159897	1.75529e-09	8.75565	2454	519	1129.87
UAP1	1.2985e-06	0.211139	9.71887e-06	5.01238	1396	913	1129.98
TOM1L1	0.00177201	-0.273954	0.00634677	2.19745	668	1909	1130.39
HSPD1	5.1566e-16	0.104245	1.08878e-14	13.9631	3944	323	1130.57
SPATA6	0.000285205	-0.252692	0.00130333	2.88495	853	1496	1130.68
RASSF7	1.66286e-07	-0.194907	1.49286e-06	5.82598	1682	761	1132.45
SCRN1	0.0170005	0.303839	0.0428679	1.36787	474	2712	1135.2
PRRC1	0.00623682	-0.28966	0.0188455	1.72479	569	2263	1135.99
SLC44A1	0.00849252	0.293086	0.0242995	1.6144	539	2389	1136.05
SEC61A1	1.20759e-07	0.192019	1.11336e-06	5.95336	1739	741	1136.26
SPARC	7.57312e-11	-0.15429	1.03615e-09	8.98458	2584	499	1136.88
EIF4A1	1.39344e-16	0.0988216	3.03584e-15	14.5177	4118	313	1137.26
B3GALT6	0.00121323	0.269027	0.00456087	2.34095	711	1818	1138.04
IFIT5	0.00995646	-0.295385	0.0276317	1.55859	525	2464	1138.68
SHISA5	5.13907e-06	0.218238	3.4684e-05	4.45987	1283	1012	1140.48
CD200	0.000216291	0.247692	0.00102256	2.99031	901	1446	1142.45
TMEM243	1.34601e-06	-0.209467	1.00306e-05	4.99867	1425	917	1144.15
AP3S1	4.88629e-09	-0.175546	5.32279e-08	7.27386	2092	627	1146.47
UBE2Z	0.0429779	0.316757	0.0906884	1.04245	405	3241	1147.28
ZNF302	0.000111835	-0.241462	0.000569666	3.24438	981	1342	1148.4
ALG11	0.0915454	0.331746	0.162118	0.790169	341	3862	1149.41
NAMPT	3.19909e-14	0.118497	5.82047e-13	12.235	3522	375	1150.93
ACOX1	0.00129468	0.267238	0.00483984	2.31517	723	1829	1151.05
KLF5	0.00604703	-0.285667	0.0183837	1.73557	588	2250	1151.45
COQ10B	4.35068e-06	-0.215611	2.97036e-05	4.52719	1323	1001	1151.8
GUK1	3.40416e-21	0.0613745	9.24123e-20	19.0343	5270	251	1152.52
MAD2L2	1.11899e-06	-0.206231	8.4961e-06	5.07078	1478	900	1154.37
NKAP	0.000434998	-0.253813	0.00188105	2.7256	842	1581	1154.83
SSR4	1.00637e-18	-0.0797697	2.4327e-17	16.6139	4718	282	1155.63
RAE1	2.76955e-07	0.196711	2.334e-06	5.6319	1649	810	1156.78
EIF4B	2.47536e-17	-0.0882245	5.64464e-16	15.2484	4464	299	1157.37
GRWD1	0.000271838	0.247654	0.00125153	2.90256	902	1488	1159.55
AVEN	0.0184305	0.301613	0.0457004	1.34008	487	2756	1159.92
SLC39A14	0.00366414	0.276981	0.0119649	1.92209	642	2094	1160.64
TOMM34	0.0211243	0.303529	0.0510099	1.29235	476	2832	1162.47
FAM210A	0.0016224	-0.268315	0.00588798	2.23003	716	1884	1162.56
TAX1BP1	3.6728e-10	0.157937	4.63572e-09	8.33388	2495	541	1163.11
SUB1	9.99952e-20	0.0728801	2.48752e-18	17.6042	4924	274	1163.78
AGTRAP	7.74745e-09	-0.175416	8.19171e-08	7.08663	2095	646	1164.52
TBC1D9B	0.0307498	-0.308756	0.0694486	1.15834	448	3028	1166.2
BTG3	1.50512e-15	0.100801	3.06445e-14	13.5136	4054	335	1167.25
FAM3C	6.2811e-10	0.159822	7.72823e-09	8.11192	2456	555	1168.8
ELP6	0.0321259	0.30902	0.0719154	1.14318	447	3055	1170.08
CIAO2A	0.00119273	-0.263152	0.00450302	2.3465	755	1811	1170.42
FTX	0.0984518	-0.329825	0.171507	0.765718	348	3926	1170.69
CCDC153	0.000931105	-0.260619	0.00362945	2.44016	782	1754	1172.25
CDADC1	0.0118243	-0.292961	0.0318968	1.49625	541	2535	1172.4
EIF4H	5.55615e-12	0.135192	8.46539e-11	10.0724	3072	448	1174.64
LDHA	3.84736e-22	0.0468214	1.08312e-20	19.9653	5718	242	1178.86
CTDNEP1	6.06481e-09	-0.171029	6.51325e-08	7.1862	2181	636	1178.95
NET1	0.00144997	0.263575	0.00535885	2.27093	750	1850	1179.03
WDR73	0.0290706	-0.305631	0.0665347	1.17695	465	2988	1180.2
NEDD9	1.18776e-06	0.202873	8.9685e-06	5.04728	1548	904	1184
MRFAP1	1.2308e-10	0.148348	1.62546e-09	8.78902	2707	517	1184.37
TRIQK	0.0205871	0.300397	0.0499065	1.30184	497	2820	1185.27
NAAA	0.000339064	-0.246316	0.00150739	2.82177	914	1537	1186.28
SBDSP1	2.02162e-05	0.21993	0.000123371	3.90879	1259	1120	1188.47
ARHGAP29	0.000296455	-0.244387	0.00134844	2.87017	940	1503	1189.65
LIMA1	3.13634e-06	-0.208462	2.19608e-05	4.65835	1449	976	1190.23
NAB1	0.0144115	-0.293002	0.0375006	1.42596	540	2628	1192.6
PDPN	5.05042e-06	0.210249	3.4174e-05	4.4663	1411	1010	1194.79
IL13RA1	8.44372e-05	0.231198	0.000446395	3.35028	1104	1292	1195.31
BRAP	0.0480703	-0.312399	0.0987238	1.00558	429	3330	1196.8
UFL1	0.00337764	-0.271371	0.0111625	1.95224	691	2069	1196.85
H3-3A	5.62935e-21	-0.0499281	1.51021e-19	18.821	5628	254	1198.08
POLR3D	0.000488237	-0.247964	0.00208231	2.68145	897	1603	1200.16
ITPRID2	0.0716736	-0.318352	0.134491	0.871308	395	3645	1201.59
CAPZA2	3.48239e-11	0.137115	4.95281e-10	9.30515	3007	479	1201.6
RAB11FIP1	0.012779	0.290323	0.0339499	1.46916	562	2574	1204.05
TRAFD1	0.021946	0.298738	0.0525855	1.27913	507	2854	1204.3
SCAI	0.0236461	-0.299507	0.0560315	1.25157	502	2886	1205.06
SNRNP27	0.00262745	0.266667	0.00900068	2.04572	727	1996	1205.74
MCFD2	1.6857e-08	-0.172648	1.70087e-07	6.76933	2150	677	1207.63
FAM111A	0.00970646	-0.283997	0.0271471	1.56628	596	2445	1208.41
AC097376.2	0.0183902	-0.294359	0.0456818	1.34026	530	2753	1209.29
SUPT6H	5.60969e-05	0.224294	0.000309754	3.50898	1187	1238	1213.23
CYREN	0.0038325	-0.270141	0.0124374	1.90527	699	2107	1214.74
OSMR	0.0031689	0.267599	0.0105852	1.9753	720	2047	1215.16
ARAF	0.0475487	-0.30913	0.0977994	1.00966	443	3325	1215.21
SNX10	0.00666612	-0.276783	0.0198838	1.7015	643	2294	1215.72
ATP6V1C1	0.000937881	0.253823	0.0036517	2.4375	841	1756	1216.3
CAMLG	1.40846e-08	0.169668	1.44025e-07	6.84156	2211	668	1216.48
PNISR	1.9098e-13	-0.112694	3.25808e-12	11.487	3695	400	1217.41
HSP90AA1	1.02457e-18	-0.0624223	2.46799e-17	16.6077	5230	283	1218.85
EBAG9	2.66342e-05	0.217633	0.000158301	3.80052	1291	1150	1219.46
PPHLN1	7.13775e-09	0.164722	7.61769e-08	7.11818	2323	640	1220.53
PLOD2	0.106693	-0.324028	0.182879	0.737836	373	3990	1221.73
PARK7	1.31941e-15	0.0883401	2.69436e-14	13.5695	4462	334	1222.74
DCTN2	2.28562e-11	-0.132326	3.29872e-10	9.48165	3157	473	1223.48
AK1	8.80141e-11	-0.137641	1.20181e-09	8.92017	2991	500	1224.33
TRIP12	0.000520569	-0.245331	0.00219828	2.65792	925	1618	1224.42
DLEU1	0.017917	0.292151	0.0447078	1.34962	547	2741	1225.81
SRI	3.42185e-18	0.0639212	8.07204e-17	16.093	5187	289	1226.59
MED9	0.071019	-0.315972	0.133546	0.874369	413	3637	1227.25
TRIM69	0.0374595	-0.30303	0.0816376	1.08811	479	3138	1227.49
GNAI2	1.67918e-11	0.129448	2.45454e-10	9.61003	3225	467	1228.73
BROX	0.031486	-0.300557	0.0707375	1.15035	496	3044	1230.19
TMEM126B	1.73764e-06	-0.198888	1.26325e-05	4.89851	1611	939	1230.97
KRIT1	2.12075e-05	-0.213813	0.000128846	3.88993	1345	1125	1231.1
MED28	4.72345e-09	-0.160959	5.16184e-08	7.2872	2423	625	1231.84
GAPDH	7.08784e-20	0.0524338	1.77611e-18	17.7505	5561	272	1232.24
CASP7	0.0125586	0.284271	0.0334293	1.47587	591	2569	1233.47
SNHG29	3.2547e-20	0.0472039	8.33911e-19	18.0789	5702	266	1233.98
SEC63	0.000233309	0.235931	0.00109545	2.96041	1045	1456	1234.51
SLC25A37	0.000238022	0.236111	0.00111528	2.95262	1043	1459	1234.6
PAX8-AS1	0.000121566	0.229412	0.000612396	3.21297	1123	1356	1235.02
MAOA	1.7374e-06	0.198313	1.26325e-05	4.89851	1621	940	1235.44
MAD1L1	0.0259785	0.296296	0.060655	1.21713	521	2929	1236.71
AURKAIP1	8.54483e-13	-0.114737	1.38901e-11	10.8573	3633	420	1236.9
LMAN1	1.03298e-08	-0.163998	1.07723e-07	6.96769	2339	655	1238.97
HNRNPF	7.54293e-13	0.113343	1.23153e-11	10.9096	3670	418	1240.22
HNRNPAB	3.41797e-09	0.158156	3.77744e-08	7.4228	2490	617	1240.74
TBC1D22A	0.00308486	0.263158	0.01034	1.98548	754	2040	1241.35
DAAM1	9.03895e-08	0.174852	8.45903e-07	6.07268	2108	730	1241.64
NUCB1	2.04662e-12	-0.116263	3.24096e-11	10.4893	3582	431	1244.13
PLEKHA4	0.00033918	-0.239259	0.00150739	2.82177	1008	1536	1245.32
ATP2B1	0.000670207	0.245192	0.00274544	2.56139	928	1669	1245.56
RAI2	0.0218337	0.292506	0.0524085	1.2806	545	2849	1247.44
VIM	4.30407e-21	0.0322359	1.15922e-19	18.9358	6129	253	1247.81
CYHR1	1.07214e-06	-0.192208	8.15854e-06	5.08839	1732	898	1248.19
RNASET2	7.0664e-13	-0.110653	1.15649e-11	10.9369	3752	417	1252.5
WDFY1	0.039817	0.301282	0.0854149	1.06847	491	3188	1252.59
GALNT11	0.000238776	-0.233735	0.00111805	2.95154	1075	1460	1253.81
CRBN	0.0153538	0.284229	0.0395197	1.40319	592	2656	1255.23
NUDT2	0.000333305	0.237202	0.00148543	2.82815	1031	1534	1258.62
BCL2L2-PABPN1	0.000208288	-0.231712	0.000990202	3.00428	1101	1438	1259.28
AP003733.3	0.0113207	0.28	0.0307442	1.51224	629	2518	1259.75
SMIM30	1.38963e-05	0.207022	8.78599e-05	4.05621	1468	1081	1260.74
CDC42EP2	0.0464042	0.30223	0.0959937	1.01776	482	3306	1263.84
ACTN4	1.64433e-05	0.207676	0.000102449	3.98949	1458	1097	1265.69
CLPP	2.65176e-08	0.165301	2.61377e-07	6.58273	2310	693	1266.43
CNP	0.0112432	0.277956	0.0305701	1.5147	637	2515	1266.97
AL390719.1	0.00256419	-0.258271	0.00881047	2.055	806	1990	1267.57
TMEM216	0.0163188	-0.283951	0.0414699	1.38227	597	2691	1268.79
ATXN1	0.260588	0.336923	0.358378	0.445659	323	4974	1269.61
HLA-E	0.000790651	0.244186	0.00315569	2.50091	942	1712	1270.97
ING1	4.28412e-05	-0.213904	0.000243426	3.61363	1343	1202	1271.55
SDF2L1	4.51537e-12	-0.114846	6.92593e-11	10.1595	3629	445	1272.39
LINC01184	0.0519752	-0.303382	0.104884	0.97929	477	3389	1272.96
LIMS1	4.3413e-11	-0.124528	6.12347e-10	9.213	3341	484	1273.13
RBM14	0.00182778	0.253484	0.00651425	2.18614	845	1918	1274.16
PHF19	2.21255e-06	0.194402	1.57996e-05	4.80135	1699	957	1276.17
SNX21	0.00924468	-0.273511	0.0260795	1.5837	671	2424	1276.56
OSBPL2	0.00224551	0.255848	0.00782953	2.10626	830	1961	1276.88
FAM228B	0.039781	-0.297297	0.0853644	1.06872	513	3186	1279.89
RSPO3	0.000452613	-0.237261	0.0019486	2.71028	1030	1588	1279.94
SLC38A2	1.8633e-08	-0.161871	1.8663e-07	6.72902	2399	682	1280.31
SMARCC1	0.00011258	0.22249	0.000572612	3.24214	1218	1344	1280.45
CHRAC1	0.0028098	0.25751	0.0095441	2.02026	815	2013	1281.96
BEX3	4.95604e-14	-0.0938959	8.78349e-13	12.0563	4272	385	1284.28
DDX52	0.0282362	-0.291729	0.0648462	1.18812	553	2977	1284.45
PLEKHB2	3.62571e-05	0.210843	0.000209843	3.67811	1399	1181	1286.39
PLPP3	3.97815e-10	-0.135899	5.00268e-09	8.3008	3041	543	1286.41
LIMD2	0.000487566	0.236891	0.00208075	2.68178	1033	1602	1287.44
TUBB3	2.86419e-11	0.119853	4.11638e-10	9.38548	3483	475	1287.78
BNIP3	4.97439e-10	-0.13552	6.20982e-09	8.20692	3059	547	1294.94
NFYB	0.000220512	0.226616	0.0010418	2.98222	1159	1447	1296.02
ANXA11	2.74047e-09	-0.146481	3.08348e-08	7.51096	2764	607	1296.58
CCDC47	1.08001e-05	0.200963	6.95048e-05	4.15799	1583	1062	1297.61
FUZ	0.000760621	-0.24072	0.00305723	2.51467	989	1701	1298.07
HTRA2	8.96028e-08	0.165247	8.4084e-07	6.07529	2312	728	1298.53
FTL	1.28984e-21	-0.0047277	3.5437e-20	19.4505	6773	248	1298.74
IFT20	3.60169e-07	-0.17885	2.96857e-06	5.52745	2032	829	1299
BSCL2	6.89348e-11	0.123385	9.45056e-10	9.02454	3381	498	1299.08
AKAP1	0.00938663	-0.270797	0.0264364	1.5778	694	2428	1299.29
BNIP2	0.000293409	0.229253	0.00133725	2.87379	1125	1500	1300.05
SULT1A3	1.56192e-05	-0.202944	9.77592e-05	4.00984	1546	1092	1300.33
EFNA1	1.67972e-08	0.157888	1.69734e-07	6.77023	2497	676	1300.44
WDR45B	0.000213014	0.225733	0.00100916	2.99604	1174	1443	1302.57
PCYT2	0.000827208	0.241129	0.00327996	2.48413	984	1724	1303.5
ARL5B	0.000160961	0.222917	0.000786524	3.10429	1213	1399	1303.69
INIP	0.0116683	-0.273333	0.0315381	1.50116	672	2530	1305.13
CHTF8	0.0479209	-0.297767	0.098476	1.00667	512	3328	1306.82
CLINT1	9.16253e-05	0.216693	0.000478115	3.32047	1307	1310	1309.5
EFEMP2	1.47101e-07	-0.165966	1.34176e-06	5.87233	2287	749	1309.96
HNRNPM	3.61467e-12	-0.106735	5.58193e-11	10.2532	3878	442	1310.88
CDKN2AIP	1.82221e-05	0.202977	0.000111901	3.95117	1544	1113	1311.92
TNFSF10	6.26839e-11	-0.11879	8.71586e-10	9.05969	3509	491	1314.12
CPNE1	2.43106e-05	-0.204637	0.00014563	3.83675	1512	1141	1314.48
STBD1	0.00236552	0.249379	0.00819369	2.08652	877	1974	1316.83
YKT6	0.00163876	0.245847	0.00593162	2.22683	917	1888	1316.85
CHD4	5.03132e-05	0.209633	0.000280973	3.55133	1423	1224	1320.76
SSBP3	6.07972e-07	-0.179294	4.8194e-06	5.31701	2022	862	1321.31
PGAP2	0.000470798	0.232508	0.00201927	2.69481	1094	1594	1321.56
OSBPL8	7.36797e-06	-0.195025	4.84657e-05	4.31457	1679	1039	1321.82
GPNMB	1.29264e-07	0.163681	1.18857e-06	5.92498	2348	743	1321.99
USF2	0.00354459	0.253895	0.0116412	1.934	840	2081	1323.24
TMEM30A	0.000402978	-0.230558	0.00175367	2.75605	1113	1571	1323.33
SNHG8	3.82032e-14	0.084369	6.82372e-13	12.166	4574	382	1323.72
YES1	0.014342	-0.274026	0.0373623	1.42757	667	2625	1324.45
SOCS6	0.139369	-0.316138	0.224195	0.649374	412	4252	1325.33
DNAAF5	0.0122872	-0.272163	0.0328242	1.48381	687	2559	1327.13
UQCRC2	2.45782e-09	-0.139787	2.80232e-08	7.55248	2935	599	1327.25
CAP1	6.66914e-06	0.194348	4.40382e-05	4.35617	1701	1035	1327.88
ASB8	0.0788701	-0.304736	0.144265	0.840839	471	3739	1328.64
TYW3	2.32633e-05	-0.202392	0.000139969	3.85397	1552	1136	1328.82
TMEM191C	0.200331	-0.322917	0.293902	0.531797	378	4662	1329.39
NFE2L2	1.06353e-07	0.161838	9.87194e-07	6.0056	2400	736	1330.24
CCDC130	0.00123371	0.242194	0.0046271	2.33469	971	1823	1331.51
ANAPC5	2.2653e-07	-0.169199	1.94197e-06	5.71176	2221	797	1331.6
FBXO11	0.0531314	0.296296	0.106653	0.972029	520	3407	1332.5
PTX3	8.94255e-09	-0.14786	9.36845e-08	7.02833	2722	652	1333.46
ATP5PF	3.95422e-16	-0.0532722	8.40088e-15	14.0757	5533	321	1334.9
DRAM1	0.0177229	0.275966	0.0443138	1.35346	651	2735	1335.62
PLS3	0.00227566	0.247059	0.00792253	2.10114	907	1964	1335.75
ANXA3	3.64283e-15	-0.064921	7.20249e-14	13.1425	5158	345	1336.04
CD55	6.86484e-11	0.116126	9.43019e-10	9.02548	3586	497	1336.54
RARS2	5.68552e-05	0.20868	0.000313161	3.50423	1441	1241	1338.27
EIF1AD	0.00559446	-0.258297	0.0171699	1.76523	804	2228	1339.53
JOSD1	0.009536	-0.265751	0.0267689	1.57237	736	2436	1340.17
CCN1	5.91081e-15	0.0657563	1.1531e-13	12.9381	5131	349	1340.22
EPN1	9.82856e-06	-0.194323	6.36114e-05	4.19647	1702	1056	1341.67
TMEM106C	6.70889e-07	-0.176537	5.2875e-06	5.27675	2073	867	1341.73
STK32C	0.0120207	-0.269565	0.0323172	1.49057	707	2542	1341.81
CYB5D1	0.0219403	0.27986	0.0525855	1.27913	630	2855	1342.44
SLC35C2	0.000145542	-0.217244	0.000718233	3.14373	1299	1386	1342.8
PPP1CC	4.89853e-09	-0.142276	5.32764e-08	7.27346	2869	628	1343.59
RAB14	0.0246854	0.280666	0.0580511	1.23619	620	2908	1344.06
ZNF83	0.00326672	0.249355	0.0108642	1.964	878	2056	1344.66
ATP6V0D1	1.14546e-10	0.118628	1.52453e-09	8.81686	3517	513	1344.71
SYNJ2	0.124395	0.310989	0.205107	0.68802	435	4148	1344.98
RCN2	3.62181e-10	0.124236	4.57982e-09	8.33915	3347	540	1345.83
PPM1A	0.00617857	0.258476	0.0187108	1.72791	802	2258	1346.84
TP53	0.000505013	0.229174	0.0021445	2.66867	1127	1610	1348.04
ABHD11	8.702e-05	-0.210981	0.000457926	3.3392	1397	1299	1348.11
CBLB	0.046387	-0.291922	0.0959872	1.01779	550	3305	1349.67
MOB1A	1.42647e-07	-0.16065	1.30339e-06	5.88493	2432	748	1349.93
GET4	0.00105747	0.238354	0.00404367	2.39322	1018	1788	1350.18
TM2D1	0.056692	-0.295228	0.112317	0.949555	527	3452	1350.25
NAP1L4	0.000268904	0.221495	0.00124044	2.90643	1235	1482	1353.88
TSPYL2	5.80574e-05	-0.206376	0.000319142	3.49602	1477	1244	1356.51
WIPF1	0.0295046	0.282369	0.0671238	1.17312	611	3006	1356.57
RBM39	2.49139e-12	-0.0950814	3.91806e-11	10.4069	4237	434	1357.77
CDK4	3.10751e-05	0.20098	0.000182476	3.73879	1582	1164	1358.01
RCOR3	0.00634736	-0.257703	0.0191119	1.7187	812	2271	1359.09
THNSL2	0.00200427	0.243697	0.00705673	2.1514	950	1942	1359.34
APBB2	0.0562381	-0.293103	0.111676	0.952039	537	3444	1361.4
PACS2	0.0198145	-0.27451	0.0484629	1.31459	662	2796	1361.77
EEF1D	9.17673e-17	-0.0365464	2.03165e-15	14.6922	6004	308	1362.18
DCUN1D1	0.0489362	-0.291667	0.100022	0.999906	554	3346	1362.93
SQSTM1	1.52328e-10	-0.117775	1.98491e-09	8.70226	3544	524	1364.23
SAFB2	1.34324e-06	0.178752	1.00209e-05	4.99909	2033	915	1364.97
MARCHF6	0.0171286	0.272222	0.0430639	1.36589	686	2720	1367.23
ARID5A	0.000141837	-0.213367	0.000703629	3.15266	1355	1378	1367.45
YWHAQ	3.63916e-14	0.0726405	6.55144e-13	12.1837	4929	379	1368.72
OLFM2	0.0129451	0.267168	0.034245	1.4654	725	2585	1370.2
FGFR1	0.000637442	0.229102	0.00262221	2.58133	1128	1662	1370.23
ZC3H15	4.74444e-10	0.12154	5.94446e-09	8.22589	3440	545	1370.69
R3HDM2	0.160084	0.313299	0.248895	0.603985	427	4399	1372.3
FBXW2	0.00145372	-0.238582	0.00536981	2.27004	1016	1851	1372.4
TSR1	0.00505553	0.252009	0.0157347	1.80314	857	2197	1373.27
TRAPPC6B	0.0157516	-0.269783	0.0403129	1.39456	705	2672	1373.73
VTA1	0.0454734	-0.288584	0.0946685	1.02379	573	3287	1373.79
DISP1	0.00492205	0.251366	0.0153754	1.81317	862	2187	1374.13
TMX3	0.0812857	-0.299578	0.14773	0.830532	501	3763	1374.6
JUNB	2.08283e-15	0.0528291	4.17848e-14	13.379	5544	340	1375.08
HADH	0.000400489	-0.223548	0.00174506	2.75819	1204	1569	1375.45
PKNOX1	9.86115e-05	0.209293	0.000509903	3.29251	1429	1322	1375.46
EEF1G	1.76106e-18	-0.0113181	4.21238e-17	16.3755	6636	285	1377.75
TTC19	0.000171176	0.213745	0.000830509	3.08066	1347	1409	1378.65
MST1	0.00392978	-0.247869	0.012717	1.89562	899	2113	1379.35
NOC2L	0.000148011	-0.212779	0.000728972	3.13729	1370	1388	1379.97
RAB8B	0.00451852	-0.24909	0.0143373	1.84353	883	2155	1380.54
BTD	0.0250129	0.275893	0.0586206	1.23195	652	2918	1380.62
SKAP2	0.0824792	-0.299266	0.149424	0.82558	504	3776	1381.08
TTC36-TMEM25	0.0386379	0.28341	0.0836197	1.07769	603	3160	1381.75
MYLK	0.0487495	-0.288763	0.0997593	1.00105	571	3342	1382.82
DERL1	9.15815e-07	-0.172393	7.05529e-06	5.15149	2154	887	1383.34
GOLM1	3.44565e-06	0.182938	2.39064e-05	4.62149	1946	985	1385.55
GEMIN6	0.00181441	0.239631	0.00647154	2.18899	1002	1917	1386.99
PPP6R3	0.0356693	0.281441	0.0783603	1.1059	617	3113	1387.25
ATAD2	0.0722048	-0.295367	0.135218	0.868964	526	3652	1387.49
DDX3X	1.31455e-13	-0.0753975	2.2652e-12	11.6449	4850	396	1387.75
B4GALT7	0.000134732	0.210395	0.000674744	3.17086	1409	1365	1387.83
OTUB1	1.09166e-06	0.173051	8.29785e-06	5.08103	2141	899	1388.45
TMEM150A	0.00917265	-0.258772	0.0259245	1.58629	796	2419	1388.79
NRDC	1.16853e-07	-0.153079	1.08026e-06	5.96647	2607	739	1389.22
ATP6V0E1	2.17041e-11	0.0997583	3.13906e-10	9.5032	4085	472	1390.21
HNRNPA3	1.01835e-13	-0.0725982	1.77718e-12	11.7503	4932	391	1390.59
CCDC43	0.0455108	0.285714	0.0946685	1.02379	587	3288	1390.66
CNDP2	0.000179834	0.213141	0.000867589	3.06169	1366	1416	1391.78
BLOC1S2	2.03219e-06	0.178706	1.46118e-05	4.8353	2036	951	1392.56
TTC32	0.00188402	-0.239371	0.00668148	2.17513	1006	1928	1393.74
ACSS2	0.0547687	-0.290123	0.109107	0.962148	565	3432	1393.94
ISY1	0.000477557	-0.222513	0.00204185	2.68998	1217	1599	1395.99
ZNF35	0.116718	-0.303085	0.195751	0.708296	478	4078	1397.8
MGLL	0.000467757	-0.222069	0.00201127	2.69653	1228	1590	1398.33
UFD1	4.4254e-08	-0.146469	4.28206e-07	6.36835	2765	706	1398.41
PRKCI	0.0507265	-0.2875	0.102821	0.98792	579	3374	1399.11
UFM1	5.48803e-06	0.184024	3.67714e-05	4.43449	1924	1020	1401.94
TPI1	9.05351e-15	0.0535672	1.73488e-13	12.7607	5526	356	1404.68
TBC1D20	0.111279	-0.301362	0.188991	0.723558	490	4027	1406.32
ENDOV	0.00971558	0.258065	0.0271575	1.56611	808	2446	1406.99
NHLRC3	0.0568932	-0.288676	0.11265	0.948268	572	3454	1407.02
SNHG11	0.00940264	0.257587	0.0264706	1.57724	814	2429	1407.28
NMB	1.42257e-06	0.172686	1.05551e-05	4.97654	2148	921	1407.61
TCF7L2	0.00667057	0.2507	0.0198838	1.7015	864	2292	1408.35
ENAH	0.0623042	0.290196	0.121132	0.916742	563	3518	1408.8
OSER1	4.36854e-09	-0.131258	4.78163e-08	7.32042	3189	624	1412
METTL9	2.47201e-10	0.111978	3.14332e-09	8.50261	3710	537	1412.98
OSTM1	0.0859455	-0.2959	0.154278	0.811696	523	3810	1413.14
TFDP1	0.140043	0.305195	0.225124	0.647579	469	4254	1414.16
H1-4	0.00219436	0.238063	0.00766288	2.11561	1022	1958	1415.65
SYS1	4.81408e-05	-0.196754	0.000269909	3.56878	1648	1219	1418.37
ZNF326	0.000425822	-0.218645	0.00184254	2.73458	1273	1580	1419.22
EIF3A	1.4707e-08	0.136921	1.49942e-07	6.82408	3010	669	1420.34
MYADM	0.00171809	-0.235101	0.00618276	2.20882	1061	1900	1420.87
MAPKAPK5	0.00195283	-0.236153	0.00689336	2.16157	1041	1937	1421.05
NDRG2	0.00207613	0.236808	0.0072835	2.13766	1035	1949	1421.34
PPIA	5.8417e-16	-0.0293207	1.22586e-14	13.9116	6204	325	1422.26
LIF	0.175695	0.30778	0.268169	0.571592	451	4481	1423.33
SNHG15	6.45734e-11	0.0991974	8.94224e-10	9.04855	4110	493	1425.07
CTDSPL2	0.124375	-0.301429	0.205107	0.68802	489	4147	1425.66
PRDM2	4.28423e-05	-0.194673	0.000243426	3.61363	1688	1203	1426.03
UBE2V1	2.53454e-09	-0.123351	2.88499e-08	7.53986	3383	600	1426.11
TEFM	0.0585886	0.286616	0.115207	0.938522	584	3478	1426.61
TOP1	2.13875e-06	0.173247	1.53206e-05	4.81472	2135	954	1428.24
PCBP2	1.47266e-13	0.0658125	2.52493e-12	11.5978	5129	398	1430.69
NT5C	1.31697e-08	-0.134654	1.35888e-07	6.86682	3089	662	1431.32
CORO1B	1.16805e-12	-0.0761951	1.87573e-11	10.7268	4822	425	1433.39
NAF1	0.00231126	-0.236119	0.00802606	2.0955	1042	1969	1433.43
NOP14	0.250713	0.314921	0.347685	0.458814	416	4932	1434.25
SLAIN2	0.0294656	0.272345	0.0670838	1.17338	684	3003	1434.48
SNX3	3.94816e-13	-0.0705476	6.53598e-12	11.1847	4986	412	1435.14
C11orf58	1.54594e-11	0.0893913	2.26948e-10	9.64407	4421	465	1435.5
SELENOW	0.00266968	0.237425	0.00912709	2.03967	1029	2000	1435.63
TMBIM4	6.56146e-10	-0.113187	8.01553e-09	8.09607	3681	559	1435.94
BET1	0.000722273	-0.222341	0.00292544	2.53381	1221	1688	1436.65
GGTA1	0.0186697	-0.264201	0.0461749	1.33559	746	2765	1437.43
ISG20	2.69809e-09	0.122609	3.04582e-08	7.5163	3410	605	1437.73
DDOST	1.6788e-10	-0.105353	2.17512e-09	8.66252	3922	527	1439.22
KDELR2	6.33232e-10	0.111861	7.77727e-09	8.10917	3720	556	1439.65
DDRGK1	1.29008e-10	-0.102581	1.70047e-09	8.76943	3999	518	1440.83
TCF12	0.0110315	0.256296	0.0300707	1.52186	826	2510	1441.04
PPIF	5.50041e-10	0.110463	6.80439e-09	8.16721	3759	552	1441.97
HILPDA	0.00105947	-0.226201	0.00404906	2.39265	1162	1789	1442.83
APP	5.00215e-08	0.139763	4.81968e-07	6.31698	2936	709	1444.05
PDE12	0.0762413	0.290698	0.14047	0.852415	561	3712	1444.54
TPTEP2	0.0485225	0.280082	0.0994641	1.00233	625	3337	1445.54
MBD5	0.174459	0.3053	0.266698	0.573981	466	4474	1445.62
PTRH1	1.76853e-07	-0.148485	1.56514e-06	5.80545	2703	772	1445.75
TCF4	0.000126321	0.203333	0.000634945	3.19726	1535	1360	1445.85
STARD10	4.31087e-05	0.19211	0.000244736	3.6113	1734	1204	1445.92
CARS1	0.0154305	0.260073	0.0396544	1.40171	785	2661	1446.49
WDR75	0.000211116	0.20844	0.00100156	2.99932	1450	1441	1446.49
RNF166	0.0335164	0.2725	0.0745645	1.12747	682	3073	1448.98
BID	1.39834e-05	-0.183305	8.82474e-05	4.0543	1939	1083	1450.16
VMA21	4.00482e-05	0.190965	0.000229455	3.6393	1763	1193	1451.28
LINC00869	0.00393469	-0.240103	0.0127268	1.89528	995	2114	1451.39
GABARAPL2	3.2647e-11	-0.0899777	4.6626e-10	9.33137	4397	478	1451.43
SMIM7	3.09962e-07	-0.155033	2.58277e-06	5.58791	2565	820	1451.44
RTN3	1.4972e-08	0.133162	1.5219e-07	6.81761	3132	672	1452.07
TWSG1	0.000469041	-0.215602	0.00201552	2.69561	1324	1591	1452.38
PHPT1	0.00484002	0.242554	0.0151605	1.81929	965	2183	1452.5
QTRT1	1.39173e-10	-0.10112	1.82043e-09	8.73983	4041	522	1453.95
SLC22A18	0.00377691	-0.239475	0.0122803	1.91079	1005	2103	1454.86
FKBP1A	8.75914e-14	-0.055626	1.53644e-12	11.8135	5445	389	1457.37
PDIA4	1.7683e-11	0.0860418	2.57382e-10	9.58942	4522	469	1458.02
SAMD4B	0.000115722	0.201141	0.000586844	3.23148	1577	1348	1459.01
TUSC3	3.71474e-05	0.18929	0.000214814	3.66794	1801	1182	1460.06
AC007384.1	0.0734184	0.287455	0.13678	0.863978	580	3671	1460.63
ZNF460	0.0489101	-0.277778	0.0999982	1.00001	638	3344	1462
RCL1	0.0181897	0.261299	0.0452483	1.3444	776	2750	1462.03
SEPTIN7	3.01158e-09	-0.118806	3.36637e-08	7.47284	3507	611	1465.23
TMEM263	0.0016199	0.227899	0.00588517	2.23024	1140	1882	1465.78
GEM	8.52654e-05	0.196173	0.000450078	3.34671	1658	1295	1466.31
AFAP1	0.222745	-0.308333	0.31791	0.497696	449	4793	1468.77
TOR1AIP1	0.0203422	0.262032	0.0494882	1.3055	769	2811	1471.48
ITFG1	0.000283254	-0.208351	0.00129702	2.88705	1451	1493	1472.85
TFDP2	3.11954e-07	-0.150758	2.5962e-06	5.58566	2652	821	1476.74
PPP1R1C	0.0697227	-0.283516	0.13187	0.879855	602	3616	1476.84
RTL8A	2.61459e-06	0.167816	1.85159e-05	4.73245	2257	965	1476.9
NIPA2	0.00123664	-0.223712	0.00463555	2.3339	1198	1824	1479.25
C16orf87	0.00756576	0.24505	0.0221086	1.65544	934	2340	1479.47
FRMD8	0.0418545	-0.272727	0.0888109	1.05153	678	3223	1479.56
CFL1	2.14219e-13	0.0561179	3.63641e-12	11.4393	5431	402	1479.56
AC068888.1	0.000995316	-0.221429	0.00384904	2.41465	1237	1768	1479.87
PITPNB	0.0462845	0.27451	0.0958041	1.01862	663	3303	1481.17
LETMD1	4.6139e-07	0.153332	3.73978e-06	5.42715	2601	843	1481.92
CISD1	6.83345e-07	0.156821	5.37329e-06	5.26976	2526	869	1482.73
ETV3	0.049031	0.275594	0.100156	0.999324	656	3348	1483.34
STMP1	9.61791e-08	-0.137196	8.97628e-07	6.0469	3002	732	1483.64
ZNF528	0.0127862	-0.252688	0.033956	1.46908	854	2575	1484.08
AC004130.2	0.0637513	0.280296	0.123198	0.909395	622	3539	1485.07
EIF3J-DT	0.006353	0.242175	0.0191121	1.71869	972	2272	1487.15
INO80E	0.0238336	0.262391	0.0564173	1.24859	765	2889	1487.86
CCDC18-AS1	0.0162918	-0.256898	0.041432	1.38266	822	2689	1487.91
ELP2	0.000332968	-0.208593	0.0014849	2.8283	1443	1533	1488.32
RFXANK	2.73445e-06	-0.165733	1.92651e-05	4.71523	2294	970	1492.8
ZNF350	0.018744	-0.258281	0.0463063	1.33436	805	2767	1493.66
TMEM9	4.43061e-06	-0.169331	3.0159e-05	4.52058	2219	1004	1493.69
SEMA3B	2.6723e-08	-0.130272	2.62661e-07	6.5806	3205	695	1493.78
NAA50	1.31479e-05	0.17637	8.37474e-05	4.07703	2077	1073	1493.91
MAP4K5	0.000704633	-0.214597	0.00286417	2.543	1332	1682	1497.81
RAB7A	7.65173e-09	0.120145	8.11558e-08	7.09068	3478	644	1497.98
WASHC4	0.00323319	-0.232759	0.0107789	1.96743	1093	2051	1498.3
HNRNPC	6.63183e-11	0.0860167	9.14685e-10	9.03873	4525	495	1498.3
GSTM2	0.00191784	0.226333	0.00678735	2.1683	1161	1932	1498.71
SLC25A33	1.70939e-07	0.140297	1.5223e-06	5.8175	2921	768	1499.01
ECHDC1	0.000252746	0.203947	0.00117622	2.92951	1528	1469	1499.21
PNRC2	7.17043e-07	0.154138	5.61246e-06	5.25085	2588	873	1504.26
ZNF207	9.37774e-07	0.156044	7.20013e-06	5.14266	2541	890	1504.97
HADHB	1.69884e-07	-0.138838	1.5172e-06	5.81896	2960	765	1506.03
EIF4EBP2	0.00487771	-0.236715	0.0152646	1.81631	1037	2185	1506.34
KDM5A	0.0318245	-0.264448	0.0713808	1.14642	744	3049	1507.4
NCK1	0.000608972	-0.212528	0.00251873	2.59882	1374	1653	1508.06
USP33	0.00102224	0.217917	0.00394202	2.40428	1287	1773	1511.59
DDX59	0.0814105	-0.283105	0.147844	0.830196	606	3766	1512.14
AL021578.1	0.00279744	0.227917	0.00951157	2.02175	1139	2011	1514.49
MAPKAPK3	0.0184211	-0.255807	0.0457004	1.34008	831	2757	1514.81
GNPNAT1	0.190954	-0.30011	0.28392	0.546804	498	4600	1515.22
CUTA	1.66556e-09	-0.105597	1.94107e-08	7.71196	3916	586	1516.34
PSTK	0.029471	0.262446	0.0670838	1.17338	764	3005	1516.44
ZC3H18	0.00121339	-0.219554	0.00456087	2.34095	1265	1819	1517.93
STAG3L5P-PVRIG2P-PILRB	0.00776232	-0.241532	0.0225771	1.64633	978	2353	1518.08
VSIG10	0.0631875	-0.275789	0.122316	0.912516	653	3533	1520.27
CD81-TSSC4	0.000299505	0.20352	0.00135744	2.86728	1531	1508	1520.46
WDR45	5.92194e-07	-0.149032	4.71618e-06	5.32641	2693	858	1521.23
XPC	0.0233746	-0.258449	0.0554842	1.25583	803	2881	1522.21
YBX3	6.6118e-11	0.080951	9.13764e-10	9.03917	4688	494	1523.5
NFYC	0.00922365	0.24309	0.0260309	1.58451	957	2423	1523.87
MAILR	0.0623668	0.274534	0.121208	0.91647	661	3519	1526.51
MPST	0.000272178	0.201573	0.00125153	2.90256	1569	1484	1526.91
IFNAR1	0.000179457	-0.196789	0.000866994	3.06198	1646	1415	1527.14
BMI1	0.0293917	-0.261058	0.0670161	1.17382	779	2999	1529.71
AIG1	4.01115e-06	0.163158	2.76337e-05	4.55856	2361	992	1531.49
NMRAL1	0.00106739	-0.216684	0.0040748	2.38989	1308	1791	1531.58
TTC39B	0.0938869	0.283333	0.165281	0.781778	604	3885	1533.31
SLC50A1	0.000148911	0.194583	0.000732351	3.13528	1691	1390	1534.14
VPS4B	0.0487965	0.269892	0.0998256	1.00076	703	3343	1534.33
NECTIN2	2.73595e-09	-0.106651	3.08347e-08	7.51096	3880	606	1534.85
RSL1D1	5.03716e-07	0.145656	4.06359e-06	5.39109	2782	847	1536.22
CCT6A	2.13729e-09	-0.103362	2.45735e-08	7.60953	3974	593	1536.6
TAZ	0.033668	0.262319	0.0748288	1.12593	767	3076	1537.25
YY1	2.33582e-09	-0.103958	2.67213e-08	7.57314	3951	597	1537.3
ZFP36L2	0.000360008	-0.204127	0.00158789	2.79918	1524	1550	1537.95
UBXN1	9.31139e-11	-0.0797724	1.26387e-09	8.8983	4717	502	1540.5
ZNRD2-FAM89B	0.000403706	-0.204816	0.00175461	2.75582	1509	1572	1541.18
ARFIP2	0.00146479	-0.218336	0.00540485	2.26722	1281	1853	1541.7
LSP1P5	0.000272405	-0.199871	0.00125153	2.90256	1599	1485	1541.95
ATP1B1	6.88624e-05	0.18564	0.000372401	3.42899	1880	1264	1542.55
PURA	0.0195073	0.252778	0.0478142	1.32044	852	2790	1542.96
CREBL2	0.0798598	0.277987	0.145724	0.836468	636	3748	1545.35
ST8SIA4	0.194195	-0.296992	0.28751	0.541347	516	4619	1545.49
PIM3	7.01542e-08	0.125167	6.66562e-07	6.17616	3320	719	1546.32
ACER3	0.0184159	-0.25039	0.0457004	1.34008	866	2758	1546.63
TM4SF1	3.8256e-13	0.0442365	6.35216e-12	11.1971	5805	411	1546.63
FAM43A	0.0708754	-0.275152	0.133386	0.874889	658	3634	1547.73
LYRM1	0.0017096	-0.219744	0.00616194	2.21028	1262	1897	1548.28
HIBCH	0.000110845	-0.189689	0.000566312	3.24694	1793	1338	1549.89
CTTNBP2NL	0.00944982	0.240947	0.0265815	1.57542	987	2431	1550.1
CHPF	0.000360578	-0.202513	0.00158938	2.79877	1551	1551	1552
TSEN54	0.0170509	0.248899	0.0429632	1.3669	887	2714	1552.71
RAB1A	5.07789e-09	0.108674	5.5052e-08	7.25923	3820	630	1552.76
LHPP	0.0635041	-0.272448	0.122825	0.910713	683	3536	1555.41
AC245297.3	0.000648954	0.208141	0.00266796	2.57382	1454	1663	1555.99
PAPOLA	4.70724e-07	0.142315	3.81092e-06	5.41897	2866	844	1556.48
RAP1B	2.3903e-08	-0.118805	2.36644e-07	6.62591	3508	690	1557.15
B2M	2.96924e-14	-0.0186485	5.41669e-13	12.2663	6466	374	1557.28
CDK9	0.0191693	0.249611	0.0471887	1.32616	875	2778	1560.26
LSM12	3.09763e-06	0.157772	2.17342e-05	4.66286	2498	974	1560.94
CERS5	0.00238018	0.221601	0.00823713	2.08422	1233	1975	1561.53
KPNA1	0.00176746	-0.218474	0.00633711	2.19811	1277	1907	1561.55
HES6	0.00148715	0.216597	0.00546966	2.26204	1311	1859	1562.15
SAR1A	1.49027e-05	0.168338	9.36172e-05	4.02864	2240	1088	1562.19
CREBRF	0.0962976	0.280135	0.168664	0.772978	624	3904	1562.25
IQCB1	0.239386	-0.3	0.335926	0.473756	500	4874	1562.81
PPP1R12A	0.000177411	-0.192403	0.000858928	3.06604	1730	1412	1563.94
AC093010.2	0.0262743	-0.255556	0.0612412	1.21296	835	2934	1566.42
EXOC8	0.149821	0.28978	0.237087	0.625093	568	4322	1568.37
NFIB	0.0016214	-0.216814	0.00588746	2.23007	1305	1883	1568.6
ABHD12	0.00095439	-0.210712	0.00370754	2.43091	1403	1760	1572.4
GTF2A2	1.17603e-09	-0.0933687	1.39432e-08	7.85564	4286	576	1572.77
AC087623.2	0.0794478	0.275	0.145166	0.838134	660	3743	1573.14
NASP	5.33702e-11	0.0680294	7.45113e-10	9.12778	5055	489	1573.99
TULP4	0.00090874	0.209877	0.00355443	2.44923	1416	1748	1574.27
PHF20L1	0.0030827	-0.222748	0.01034	1.98548	1214	2039	1574.36
UBQLN1	0.00116439	0.212778	0.00440575	2.35598	1371	1807	1574.98
PISD	0.00243637	0.220301	0.0084093	2.07524	1251	1981	1575.27
CCNT1	0.27538	-0.301111	0.374008	0.42712	492	5035	1575.67
C19orf33	2.93991e-11	-0.063274	4.21633e-10	9.37507	5207	476	1576.14
ARHGEF2	0.00011551	-0.187148	0.000586202	3.23195	1843	1347	1576.61
PEBP1	9.12352e-13	0.0403766	1.47901e-11	10.83	5898	421	1577.78
EEF1A1P5	0.0376482	0.25919	0.0819445	1.08648	793	3142	1579.73
JPT1-SUMO2	0.00126557	0.212861	0.00473618	2.32457	1367	1826	1580.93
SMIM19	1.20536e-06	-0.146872	9.08134e-06	5.04185	2752	907	1581.05
OGFOD1	0.303505	0.301852	0.402379	0.395365	484	5159	1581.96
HYI	1.19611e-05	-0.163715	7.66158e-05	4.11568	2345	1067	1582.89
LYPLAL1	0.000117451	-0.186688	0.000593713	3.22642	1851	1352	1582.96
AKAP9	0.000116054	-0.186467	0.000588095	3.23055	1856	1349	1583.34
PER1	2.11946e-06	0.15194	1.51983e-05	4.8182	2628	953	1583.69
MEIS1	0.01361	-0.242724	0.0357413	1.44683	962	2604	1583.86
CISD2	3.35056e-05	0.173136	0.000195074	3.7098	2137	1174	1584.98
NFIA	0.00114601	0.211325	0.00434583	2.36193	1392	1803	1585.24
ERICH6-AS1	0.0827461	0.274359	0.149792	0.82451	665	3778	1586.45
AMACR	0.0278238	-0.253289	0.0641101	1.19307	847	2968	1586.73
CDCA4	0.000373684	0.197906	0.00164081	2.78494	1624	1557	1591.15
RAB13	4.70118e-11	-0.0635176	6.60385e-10	9.1802	5199	486	1591.35
C8orf33	0.000657459	-0.204269	0.00269969	2.56869	1521	1665	1592.37
PMM2	0.000235688	0.191909	0.0011051	2.9566	1740	1458	1593.78
ANXA2	1.14247e-12	-0.0370655	1.83897e-11	10.7354	5990	424	1595.67
C1orf131	0.0543211	0.264706	0.108563	0.964319	743	3422	1595.84
BECN1	0.00104102	-0.209416	0.00399193	2.39882	1427	1783	1596.11
MFAP2	0.00183925	0.215142	0.00654988	2.18377	1327	1920	1597.21
ZNF219	0.00171164	0.21384	0.00616604	2.20999	1344	1898	1598.17
STAT3	1.57176e-05	0.164261	9.82854e-05	4.00751	2334	1093	1598.28
PON2	8.35378e-07	0.14138	6.47939e-06	5.18847	2898	881	1599.04
SLC25A5-SLC25A43	2.26252e-08	-0.111891	2.2497e-07	6.64788	3716	687	1599.15
RALBP1	0.000912315	0.207317	0.00356637	2.44777	1461	1749	1599.53
ANAPC16	7.98477e-10	-0.0855213	9.68507e-09	8.0139	4541	563	1600.53
UNC50	0.000275203	-0.192911	0.00126353	2.89841	1720	1489	1601.34
LMO4	0.00282558	0.21879	0.00958819	2.01826	1271	2015	1601.36
TRIM52-AS1	4.35604e-05	0.174242	0.000246482	3.60821	2121	1208	1601.72
RB1CC1	0.222947	-0.293939	0.317952	0.497639	534	4796	1602
ERLEC1	1.49506e-05	-0.163209	9.3832e-05	4.02765	2357	1089	1603.19
MOSPD1	0.113089	-0.278363	0.191259	0.718379	635	4044	1603.94
SNHG10	0.0249046	0.249114	0.0584266	1.23339	882	2915	1604.63
ZMAT2	8.79669e-05	0.181573	0.000462198	3.33517	1977	1301	1604.79
ARMCX6	0.000470145	0.198522	0.00201848	2.69498	1616	1593	1605.46
CDC42SE2	0.00476735	-0.224845	0.0149671	1.82486	1182	2178	1605.54
MIR100HG	0.000823679	0.205138	0.00327034	2.48541	1497	1722	1606.57
ACTR1A	0.00406463	0.222643	0.0130976	1.88281	1216	2122	1607.39
DNAJC10	2.35433e-05	-0.166713	0.000141405	3.84954	2270	1138	1608.31
IFRD1	1.34283e-06	-0.144156	1.00209e-05	4.99909	2822	916	1608.94
NUP42	0.00137423	0.210581	0.00510375	2.29211	1405	1841	1609.3
ZNF669	0.0709145	0.268966	0.133423	0.874769	712	3635	1610.11
ERGIC1	0.0943287	0.274194	0.165973	0.779963	666	3887	1610.37
EI24	0.000733425	-0.203307	0.00296359	2.52818	1536	1692	1613.12
ZDHHC1	0.120201	0.278375	0.200232	0.698466	634	4106	1614.91
ZNF24	0.0193263	0.244898	0.0474726	1.32356	936	2783	1615.12
WASF1	0.122275	0.279619	0.202588	0.693386	631	4128	1615.4
OGG1	0.0547042	0.262787	0.109107	0.962148	759	3433	1615.5
USP47	0.0664293	0.266667	0.12701	0.896161	729	3576	1615.92
AP3B1	0.0744752	0.269231	0.138147	0.85966	710	3687	1619.31
CA11	0.000225844	-0.189077	0.00106332	2.97334	1805	1452	1619.91
HNRNPU	1.04945e-09	-0.0844903	1.25075e-08	7.90283	4572	573	1620.15
CNTROB	0.0177772	-0.242946	0.0444007	1.35261	958	2738	1620.71
YEATS4	0.0305875	0.250169	0.0691734	1.16006	869	3023	1622
UXT	3.49582e-11	-0.0550964	4.9616e-10	9.30438	5464	481	1623
AK3	4.3337e-06	0.151837	2.96172e-05	4.52846	2631	1000	1623.15
C12orf73	0.00152687	-0.210375	0.00559172	2.25245	1410	1867	1623.5
OCIAD1	2.57199e-07	-0.128012	2.1749e-06	5.66256	3259	808	1623.99
STX7	0.00658183	0.226891	0.0197052	1.70542	1155	2284	1625.26
IRF2-DT	0.0448821	0.258065	0.0937532	1.02801	807	3276	1627.21
HUWE1	1.60722e-05	0.161358	0.000100319	3.99862	2415	1095	1627.25
CRK	0.00131759	0.208523	0.00492011	2.30803	1445	1831	1627.6
FAHD2CP	0.248139	-0.293103	0.345356	0.461733	538	4914	1627.63
SMAD1	0.0341058	-0.251976	0.0756052	1.12145	858	3085	1628.15
NAP1L1	5.96857e-09	-0.0969222	6.41996e-08	7.19247	4170	635	1628.73
AEBP2	0.107666	-0.274457	0.184056	0.735051	664	4000	1631.15
AC104695.3	0.262045	-0.294118	0.359753	0.443996	533	4982	1631.23
MSMO1	0.000546424	-0.197487	0.0022919	2.6398	1632	1630	1632
NAA60	0.0613201	0.262975	0.119513	0.922585	758	3509	1632.2
GCLC	0.0371002	0.252914	0.0809578	1.09174	851	3134	1634.33
ANKS3	0.0212719	0.244344	0.0512939	1.28993	941	2836	1634.76
SUMF1	0.00341526	0.217742	0.011276	1.94785	1289	2071	1634.89
RAC3	0.0245211	0.245451	0.0577448	1.23849	922	2904	1637.47
DMAC2	0.00128782	0.20672	0.00481682	2.31724	1470	1828	1640.26
CBY1	0.00306445	-0.215788	0.0102916	1.98752	1320	2036	1640.39
ODR4	0.0431167	0.256158	0.0909253	1.04132	829	3243	1640.89
NUB1	0.00177403	-0.210437	0.00635069	2.19718	1408	1910	1640.91
SBNO1-AS1	0.126271	-0.276316	0.207767	0.682423	647	4156	1641.26
ZNF226	0.0146406	-0.237571	0.0379956	1.42027	1026	2635	1645.35
BTN3A2	0.160937	0.282051	0.24988	0.602269	615	4405	1647.45
RESF1	0.00675994	0.225287	0.0200802	1.69723	1178	2302	1647.8
ERCC6L2	0.0832591	0.267826	0.150602	0.82217	718	3781	1649.02
SINHCAF	0.000192721	-0.184463	0.000923251	3.03468	1907	1427	1650.64
TBCB	0.0415541	-0.253333	0.0883654	1.05372	846	3216	1650.7
DNAJC19	8.10913e-09	0.0964852	8.52144e-08	7.06949	4188	650	1651.37
GLIS3	0.0366727	0.25	0.0801784	1.09594	871	3128	1651.81
HSPA9	6.03975e-07	0.131853	4.79883e-06	5.31886	3169	860	1652.08
OPTN	2.5095e-06	-0.143745	1.78086e-05	4.74937	2832	963	1652.58
BIVM	0.152329	-0.28	0.239891	0.619987	628	4343	1652.99
KLK7	0.00108542	0.204329	0.0041298	2.38407	1519	1797	1653.17
CORO1C	0.0227013	0.24352	0.0540947	1.26685	952	2870	1654.1
NADSYN1	0.0130053	-0.235212	0.034351	1.46406	1057	2589	1655.36
LUC7L2	1.14933e-06	0.135952	8.71678e-06	5.05964	3040	901	1656.2
TUBB	0.00343973	0.215674	0.0113458	1.94516	1322	2073	1656.47
RASSF4	0.00150904	0.206506	0.00554125	2.25639	1473	1862	1657.12
PNN	6.46013e-09	-0.0928633	6.92692e-08	7.15946	4304	637	1657.28
ATL3	0.00329873	-0.214587	0.0109493	1.96061	1333	2060	1658.12
TPD52	0.00145767	0.205882	0.00538151	2.2691	1483	1852	1658.27
SNHG7	1.7602e-11	0.0421128	2.56749e-10	9.59049	5864	468	1658.52
NFKBIE	1.155e-06	-0.135812	8.75014e-06	5.05799	3046	902	1658.75
SARAF	1.57137e-08	0.100041	1.59255e-07	6.79791	4076	674	1658.91
CCDC90B	8.25455e-06	0.151764	5.3986e-05	4.26772	2632	1045	1659.55
LEMD3	0.0168189	-0.238095	0.0425196	1.37141	1019	2705	1661.36
ALG8	0.00480624	-0.219009	0.0150754	1.82173	1270	2180	1664.95
GGNBP2	0.00495682	0.219569	0.0154697	1.81052	1264	2191	1665.2
SCP2	1.78193e-09	0.0801696	2.06964e-08	7.6841	4707	588	1665.24
UTP23	0.00107305	-0.202969	0.00408956	2.38832	1545	1794	1665.85
ZNF480	0.00178041	-0.207926	0.00636685	2.19608	1455	1911	1668.49
ABCC5	0.2317	-0.28838	0.327695	0.48453	575	4836	1669.17
WDR1	6.90705e-06	0.149379	4.55213e-05	4.34179	2685	1037	1669.75
U2AF1L5	1.05073e-10	0.0555745	1.40392e-09	8.85266	5448	511	1670.3
RILP	0.0410827	0.250277	0.0875261	1.05786	868	3210	1670.44
DMKN	3.67379e-08	-0.103319	3.58012e-07	6.4461	3975	701	1670.67
STX12	0.000244598	-0.184347	0.00114218	2.94226	1913	1464	1674.52
PHGDH	2.13387e-09	-0.0799548	2.45735e-08	7.60953	4712	594	1674.59
KPNB1	7.41934e-08	0.10653	7.02015e-07	6.15365	3885	722	1676.18
NR4A1	6.41001e-10	0.0688949	7.84452e-09	8.10543	5031	558	1677.17
EP400	0.0647827	-0.259259	0.124754	0.903944	792	3551	1678.31
CBWD2	2.68499e-05	0.16014	0.000159445	3.79739	2446	1151	1678.97
APIP	0.000766631	-0.196138	0.00307777	2.51176	1659	1702	1681.36
ACOT8	0.00476582	-0.217306	0.0149671	1.82486	1298	2176	1681.64
ROMO1	1.49873e-09	-0.0746397	1.76259e-08	7.75385	4869	580	1682.1
GABPB1-IT1	0.000786775	0.196554	0.00314572	2.50228	1653	1710	1682.26
XPO1	0.00297361	0.211148	0.0100258	1.99888	1394	2028	1682.4
NDUFA5	7.07809e-07	0.128365	5.54653e-06	5.25598	3248	872	1684.15
RUFY2	0.0101555	-0.226981	0.0280865	1.5515	1153	2472	1689.33
COL18A1	4.06809e-07	-0.122629	3.32495e-06	5.47822	3409	836	1689.43
NGDN	0.000142709	0.177032	0.000706933	3.15062	2066	1380	1689.53
RANBP1	3.50959e-08	-0.10002	3.42498e-07	6.46534	4078	700	1690.97
C18orf21	0.0220179	-0.239509	0.0527027	1.27817	1003	2857	1693.94
SLTM	4.27685e-07	0.121837	3.47894e-06	5.45855	3432	840	1699.16
NNT	0.26609	-0.28805	0.363701	0.439256	576	5003	1699.21
CFLAR	1.77152e-05	0.153456	0.000109082	3.96225	2599	1110	1699.59
TOMM7	2.56338e-12	-0.0116526	4.02204e-11	10.3956	6631	435	1700.46
TNFRSF21	0.0036598	-0.212063	0.0119581	1.92234	1384	2093	1702.99
HP1BP3	0.000106399	0.171044	0.000546498	3.26241	2178	1331	1703.65
RERE	0.00976081	-0.224654	0.0272101	1.56527	1183	2453	1704.56
SMARCE1	3.32756e-05	0.158464	0.000194065	3.71205	2483	1172	1706.97
RALY	1.92965e-07	0.111022	1.69305e-06	5.77133	3743	778	1707.8
HDGF	8.15322e-05	0.16732	0.000432709	3.3638	2264	1288	1708.68
TPD52L2	6.48322e-05	0.164648	0.0003534	3.45173	2326	1254	1708.91
SYNCRIP	2.24887e-05	0.154369	0.000135905	3.86676	2580	1131	1709.3
ZCCHC17	0.0128038	-0.228106	0.033963	1.46899	1135	2578	1711.65
PCBD1	1.98426e-10	0.0534531	2.55636e-09	8.59238	5529	530	1713.6
CEBPZOS	0.00156116	0.201646	0.00570259	2.24393	1568	1872	1714.27
ITGB1BP1	3.11823e-09	0.0772184	3.47423e-08	7.45914	4788	613	1714.77
WDR77	0.00655376	0.217773	0.0196383	1.7069	1288	2282	1715.46
SP3	0.00803976	-0.220588	0.0232263	1.63402	1243	2367	1716.33
PPOX	0.141811	-0.271545	0.227143	0.6437	689	4270	1716.68
FAM13A	0.106971	-0.265625	0.183222	0.737022	737	3993	1716.85
ZFAND2A	0.122404	0.268908	0.202654	0.693245	713	4131	1717.63
MIF	5.89122e-12	0.0159846	8.91634e-11	10.0498	6535	451	1718.8
CPE	5.82925e-08	-0.0983133	5.56954e-07	6.25418	4135	714	1719.66
RGS1	0.083352	0.260831	0.15073	0.821801	781	3782	1719.97
APLP2	1.49953e-09	-0.0671357	1.76259e-08	7.75385	5082	581	1719.97
NDUFA11	9.30214e-11	-0.041074	1.26387e-09	8.8983	5885	503	1722.37
AC103706.1	0.0877529	0.261622	0.156741	0.804818	774	3829	1722.86
ACTG1	1.13968e-11	-0.0190462	1.6949e-10	9.77086	6454	459	1723.17
ZC3H11A	0.0140841	-0.22805	0.0368034	1.43411	1136	2616	1724.97
MZT2A	2.65352e-09	-0.0729058	3.00045e-08	7.52281	4923	604	1725.98
TMEM170A	0.0256242	0.238431	0.0598889	1.22265	1017	2926	1726.18
ARHGEF1	0.0593313	0.252679	0.1164	0.934049	855	3486	1727.68
GABPB1-AS1	0.000314599	-0.182073	0.0014159	2.84897	1963	1519	1727.8
ATP2A2	4.34721e-05	0.158673	0.00024639	3.60838	2475	1206	1728.74
GNPTAB	0.0980087	-0.262733	0.170866	0.767345	761	3923	1729.19
GNA13	0.276197	-0.284175	0.374552	0.426488	593	5043	1730.94
TVP23B	0.000901856	-0.193287	0.00353558	2.45154	1716	1744	1730.94
PAXX	6.19487e-06	-0.140719	4.11448e-05	4.38569	2912	1029	1732.16
ENKD1	0.0020845	0.203246	0.0073091	2.13614	1537	1950	1732.23
EMC4	1.96034e-07	-0.107925	1.71492e-06	5.76576	3837	781	1732.43
KRTCAP2	3.47536e-11	-0.0276038	4.95281e-10	9.30515	6239	480	1732.47
TOR1B	0.240693	0.282051	0.337276	0.472015	614	4881	1732.75
PPM1B	0.00745215	0.218145	0.0218144	1.66126	1285	2336	1733.6
FAM120AOS	0.000191807	0.174785	0.000920163	3.03614	2109	1425	1734.61
FUS	1.11076e-09	0.0623692	1.32151e-08	7.87893	5235	574	1735.14
EIF2AK2	0.0179328	0.23199	0.0447078	1.34962	1098	2740	1735.61
SGK3	0.071941	0.256491	0.134798	0.870316	825	3649	1736.35
ATXN2L	0.000596893	0.187686	0.00248077	2.60541	1831	1645	1736.51
SOX12	0.00275671	0.204993	0.00939176	2.02725	1504	2007	1738.4
RARA	0.0379696	0.242929	0.0824507	1.08381	959	3150	1739.24
HM13	5.05208e-07	-0.117097	4.07082e-06	5.39032	3564	848	1739.74
MFF	1.80818e-06	-0.130015	1.31174e-05	4.88215	3211	942	1740.38
C1QTNF5	0.00438275	-0.210205	0.0139583	1.85517	1413	2147	1742.78
TOX4	0.000673219	0.188322	0.00275448	2.55996	1816	1671	1742.99
CD302	0.0476825	-0.24636	0.0980157	1.0087	913	3327	1744.07
PPM1G	5.16668e-06	0.137328	3.48229e-05	4.45813	2996	1014	1744.12
AP1M2	2.97001e-07	0.111765	2.48689e-06	5.60434	3724	816	1744.51
FBH1	0.0902419	-0.259752	0.160224	0.795271	789	3852	1744.67
SFXN1	0.0398996	0.243303	0.0855115	1.06798	956	3191	1747.78
KLHDC4	0.00631986	0.213763	0.0190375	1.72039	1346	2270	1749.01
YWHAB	4.46581e-10	0.0501798	5.60561e-09	8.25138	5615	544	1749.49
C22orf39	0.000215933	0.174477	0.00102191	2.99059	2116	1445	1749.62
ZNF280D	0.00530534	0.212157	0.0163603	1.78621	1381	2217	1750.79
ETHE1	3.39167e-07	-0.11187	2.81583e-06	5.55039	3719	823	1750.79
UBTF	0.000570803	-0.186035	0.00238247	2.62297	1871	1638	1751.63
AC073332.1	0.00173083	-0.199172	0.00621602	2.20649	1610	1904	1751.84
ARL2	6.45664e-08	-0.0939184	6.14324e-07	6.2116	4269	718	1752.18
CD69	0.00957037	0.219851	0.0268412	1.5712	1261	2439	1754.79
SAP18	2.22085e-09	0.0649464	2.54486e-08	7.59434	5157	596	1754.8
MAFF	2.93331e-06	-0.131965	2.06236e-05	4.68564	3165	972	1755.14
ACSL5	0.143593	-0.267803	0.229567	0.63909	719	4278	1755.24
BUD31	6.35659e-08	0.0929734	6.06491e-07	6.21718	4301	716	1756.28
EPS15L1	0.120435	0.263492	0.200462	0.697968	751	4109	1758.04
AP000936.3	0.38057	0.290159	0.475869	0.322513	564	5470	1758.16
SPCS2	0.0214549	0.233308	0.0516989	1.28652	1088	2838	1758.31
CDC40	0.00032663	-0.179141	0.00146044	2.83552	2027	1529	1761.49
MARCKSL1	0.00152584	0.196088	0.00559094	2.25252	1661	1866	1761.52
TIMM8B	4.21667e-09	0.0702155	4.63766e-08	7.3337	4996	621	1762.99
ATP5MPL	1.85344e-09	-0.0613422	2.14904e-08	7.66775	5271	589	1763.66
PRCC	0.000815772	0.188662	0.00324401	2.48892	1810	1719	1764.91
DEGS1	1.67548e-05	0.14377	0.000104199	3.98214	2831	1099	1764.99
TXNL4A	1.42704e-07	0.0970681	1.30339e-06	5.88493	4165	747	1765.27
DCP2	0.0462517	-0.244158	0.095794	1.01866	943	3302	1765.8
CFAP97	0.0106472	-0.220317	0.0291933	1.53472	1250	2494	1766.7
PPP2R2A	5.28182e-05	-0.155922	0.000293525	3.53235	2542	1229	1768.58
PLA2G2A	5.2079e-08	0.0896793	4.99682e-07	6.30131	4408	710	1770.54
PALMD	0.0544307	0.246088	0.108718	0.963697	915	3424	1771.24
HDAC7	5.40067e-06	0.134978	3.62571e-05	4.44061	3081	1018	1772.16
SPAG7	0.207174	0.273871	0.301549	0.520643	670	4699	1775.87
PPP1R15A	1.04648e-09	0.0539657	1.24939e-08	7.9033	5507	572	1776.54
NSG1	0.00673301	0.212729	0.020035	1.69821	1372	2298	1776.66
C12orf57	3.01364e-08	-0.0861987	2.9494e-07	6.53027	4516	698	1776.9
CYRIB	1.92673e-06	-0.12487	1.39038e-05	4.85687	3334	947	1778.08
CHORDC1	0.00555579	0.20979	0.0170742	1.76766	1420	2224	1778.12
CALU	1.81416e-05	0.143314	0.000111506	3.9527	2841	1112	1778.52
RAD23A	0.000167599	0.16812	0.000814306	3.08921	2246	1407	1778.7
SEC61G	1.37347e-10	0.0342606	1.79998e-09	8.74473	6069	521	1780.04
MRRF	0.141424	0.264745	0.226762	0.64443	742	4265	1780.35
ABRAXAS1	0.0345827	-0.237578	0.0764643	1.11654	1025	3093	1781.7
FUNDC2	1.48365e-07	0.0953791	1.35149e-06	5.86919	4229	750	1782.34
HTATIP2	0.0101573	0.218227	0.0280865	1.5515	1284	2473	1783
C11orf54	0.0195515	0.227936	0.0478882	1.31977	1138	2792	1783.6
DCBLD2	0.179311	0.269704	0.272108	0.565258	706	4506	1785.06
ATP5F1D	2.65542e-08	-0.0840657	2.61377e-07	6.58273	4586	694	1785.49
METTL4	0.0505092	-0.243921	0.102502	0.989268	945	3369	1785.5
HAUS2	0.300163	-0.280952	0.398876	0.399162	619	5147	1786.55
TXNDC11	0.0432891	0.24145	0.0912045	1.03998	982	3246	1786.56
RUFY3	0.464526	0.291738	0.549701	0.259874	552	5780	1787.99
MYL12A-MYL12B	5.14101e-06	-0.132438	3.4684e-05	4.45987	3152	1013	1788.06
CCDC91	5.80809e-05	-0.154724	0.000319142	3.49602	2573	1243	1789.43
SSBP1	2.54988e-08	-0.0828995	2.51713e-07	6.59909	4625	692	1790.48
RBM14-RBM4	0.00135307	-0.191711	0.00503334	2.29814	1743	1838	1790.87
ADK	0.000892472	0.186984	0.00350684	2.45508	1845	1740	1792.73
DNAJB14	0.253025	0.275974	0.35011	0.455795	650	4943	1794.03
UBE2R2	0.00985323	0.21661	0.0274207	1.56192	1310	2457	1795.12
COA8	8.45157e-06	-0.13509	5.51691e-05	4.2583	3075	1047	1795.45
ADRM1	1.30546e-08	0.0744577	1.34904e-07	6.86998	4876	661	1796.82
PEX19	0.00757204	-0.212477	0.0221086	1.65544	1377	2342	1796.85
HMGN3	1.04252e-07	-0.0903649	9.69004e-07	6.01367	4386	735	1796.9
ZNF584	0.0985428	-0.257005	0.171604	0.765471	821	3928	1797.12
LINC00662	0.0707043	-0.248853	0.133244	0.875351	889	3632	1798.16
PDS5A	0.0366521	0.236867	0.0801619	1.09603	1034	3127	1799.3
ADCK2	0.0145423	-0.22205	0.0377833	1.4227	1229	2632	1799.61
LAS1L	4.66876e-05	0.150035	0.000262873	3.58025	2666	1214	1800.11
UBL7	0.0171562	0.224183	0.0431174	1.36535	1191	2721	1801.28
DYNLT1	1.96783e-09	0.0547304	2.27014e-08	7.64395	5471	592	1801.36
WDR6	0.040277	0.238746	0.0860778	1.06511	1014	3200	1802.5
NRBF2	0.0475394	0.241604	0.0977994	1.00966	977	3324	1803.29
ARMCX2	0.211298	0.271605	0.305988	0.514296	688	4723	1804.12
SLC25A26	0.000695223	-0.183272	0.0028332	2.54772	1941	1678	1805.72
CLU	6.73333e-11	0.014936	9.26815e-10	9.03301	6564	496	1806.32
USP48	0.000543543	-0.180203	0.00228261	2.64157	2004	1627	1806.69
AC087239.1	0.15168	0.26345	0.239144	0.621341	752	4338	1807.56
TGFB1	0.00138596	0.190705	0.00514172	2.28889	1772	1843	1808.15
RWDD3	0.0448779	-0.239724	0.0937532	1.02801	999	3273	1809.42
PRKAR1A	0.000848164	0.185185	0.00335392	2.47445	1892	1729	1809.67
GPS2	1.12746e-05	-0.134842	7.24899e-05	4.13972	3084	1063	1811.75
TBRG4	0.000541527	0.179248	0.00227975	2.64211	2024	1624	1814.01
TSEN15	0.0229543	-0.227375	0.0546193	1.26265	1145	2874	1815.14
LTC4S	0.0471603	-0.240224	0.0972051	1.01231	992	3318	1815.42
MIB2	0.000297807	0.170818	0.00135189	2.86906	2188	1506	1816.27
C2orf76	0.00172339	-0.192054	0.0061986	2.20771	1736	1901	1817.63
CDC27	0.00808681	-0.211257	0.0233327	1.63203	1393	2370	1818.01
PIH1D1	7.8035e-09	-0.0666667	8.23823e-08	7.08417	5100	647	1818.09
CHASERR	0.000626767	0.180769	0.00258764	2.5871	1995	1656	1818.62
ATL2	0.0415377	0.23746	0.0883581	1.05375	1028	3215	1819.14
LSP1	0.0706138	0.246399	0.133113	0.875778	911	3628	1819.24
FAU	5.46603e-11	-0.00604219	7.6157e-10	9.11829	6742	490	1819.56
IFI27L2	1.35428e-05	-0.135214	8.57834e-05	4.0666	3070	1079	1821.18
CENPW	0.0135011	0.218476	0.0354961	1.44982	1276	2601	1822.84
SSBP2	0.000619491	-0.18002	0.00256069	2.59164	2007	1654	1822.98
AC048341.2	0.0400392	0.236424	0.0857251	1.06689	1040	3193	1823.45
TMEM230	6.0682e-07	-0.107212	4.81584e-06	5.31733	3863	861	1825.04
PTK2	0.00150215	0.189779	0.00552189	2.25791	1789	1860	1825.15
PLAUR	9.99629e-05	0.157089	0.00051611	3.28726	2516	1324	1826.21
CCS	3.23559e-06	-0.1228	2.25864e-05	4.64615	3403	979	1826.45
ACSL3	8.13359e-05	0.15391	0.000432002	3.36451	2592	1287	1827.51
NCOA4	0.173464	0.26404	0.265473	0.575979	747	4467	1828.13
TIFA	0.000470319	-0.175332	0.00201848	2.69498	2097	1592	1828.14
MKRN2	0.0367268	-0.23433	0.080271	1.09544	1067	3129	1828.34
COL6A1	8.53805e-05	-0.154425	0.000450338	3.34646	2578	1296	1828.92
TRIB1	0.00055941	-0.178094	0.00234206	2.6304	2047	1633	1829.33
SKP1	1.73173e-08	0.0731474	1.73961e-07	6.75955	4919	680	1830.44
ANKRD11	0.0204716	0.224195	0.0497011	1.30363	1190	2815	1831.35
STX8	1.187e-06	-0.112063	8.9685e-06	5.04728	3708	905	1833.13
STK17A	1.64882e-06	0.115841	1.20637e-05	4.91852	3594	934	1833.39
CYLD	0.084723	0.249084	0.152564	0.816549	884	3798	1833.61
RFT1	0.0230917	0.225966	0.0549079	1.26037	1168	2876	1833.91
SYCE1L	0.0651146	-0.244144	0.125161	0.90253	944	3558	1833.92
TARS2	0.235824	0.270846	0.332244	0.478542	693	4855	1835.77
CD59	9.77489e-08	0.0838414	9.11036e-07	6.04046	4594	733	1836.5
ARHGAP12	0.204351	-0.267267	0.298647	0.524843	722	4680	1839.66
DUSP28	0.0916186	-0.249503	0.162164	0.790046	876	3864	1841.09
ASNSD1	5.23871e-05	-0.146638	0.000291841	3.53485	2762	1227	1842
SMG6	0.0602679	-0.242284	0.117895	0.928503	969	3497	1842.03
HSPBP1	0.00019216	-0.162385	0.000921212	3.03564	2377	1426	1842.12
TRIP6	0.00556192	-0.204155	0.0170777	1.76757	1523	2226	1842.27
PPP2R1B	0.110619	0.253659	0.188105	0.725601	843	4022	1842.66
VCAM1	0.164805	0.262094	0.254671	0.594021	768	4426	1845.09
HNRNPA2B1	3.02913e-09	0.0518613	3.38047e-08	7.47102	5570	612	1847.98
EIF2S3	2.06628e-07	-0.0918733	1.79384e-06	5.74622	4336	787	1848.66
SPNS1	0.00715736	0.206489	0.021105	1.67562	1474	2319	1849.86
PDCD5	2.63322e-09	-0.0481607	2.98243e-08	7.52543	5674	603	1851.4
DALRD3	0.00139169	-0.186368	0.00515842	2.28748	1859	1844	1852.48
CXXC5	0.0776777	-0.245679	0.142388	0.846526	919	3731	1852.95
HRAS	0.0169612	-0.219182	0.0427845	1.36871	1267	2711	1854.4
FGFR1OP2	1.7097e-05	0.133597	0.000105942	3.97493	3119	1103	1855.93
ITCH	0.0528987	-0.239024	0.106341	0.973298	1012	3402	1856.67
AFG3L2	0.00405946	-0.197893	0.0130871	1.88316	1625	2121	1857.52
LSM6	0.00115025	0.184369	0.00435707	2.36081	1911	1805	1858.24
U2AF2	0.0004504	0.171129	0.00194029	2.71213	2175	1587	1858.89
NUDC	2.22012e-07	-0.0916306	1.90802e-06	5.71942	4350	795	1861.02
LTBP4	1.37599e-05	-0.130517	8.70784e-05	4.06009	3203	1080	1861.05
SLC2A1	0.000272181	0.164581	0.00125153	2.90256	2329	1486	1861.37
PPP2CA	1.98466e-06	0.113842	1.42917e-05	4.84492	3653	949	1863.14
OGFOD3	0.000222166	-0.161972	0.00104816	2.97957	2396	1449	1864.31
ORC3	0.0364346	-0.230707	0.0798107	1.09794	1112	3122	1864.38
IAH1	1.2819e-05	-0.128546	8.18809e-05	4.08682	3245	1070	1864.53
NR1D2	0.0444021	0.234591	0.0930622	1.03123	1065	3262	1865.04
MZT2B	8.72169e-10	-0.0317377	1.05415e-08	7.9771	6151	565	1866.02
VPS37A	0.00656159	-0.204065	0.0196532	1.70657	1525	2283	1866.92
SRRM1	2.45456e-07	0.0916525	2.08626e-06	5.68063	4348	803	1869.92
RAP1GDS1	0.0246936	0.223656	0.0580511	1.23619	1201	2909	1870.25
AC005332.4	0.225138	0.266667	0.320468	0.494215	728	4805	1871.78
CFI	0.0052539	0.200748	0.0162413	1.78938	1584	2212	1872.86
LETM1	0.0209725	-0.221053	0.050691	1.29507	1239	2830	1873.62
TRUB2	0.0377251	0.229677	0.0820668	1.08583	1118	3143	1875.67
TLN1	2.48907e-06	0.113694	1.76819e-05	4.75247	3656	962	1876.62
MCM7	1.55267e-06	0.109265	1.14213e-05	4.94228	3800	929	1880.14
TCEA1	1.77814e-05	-0.131426	0.000109391	3.96102	3182	1111	1881.35
BORCS8	0.000519811	-0.170842	0.00219779	2.65801	2187	1617	1881.54
IL4I1	1.17299e-06	0.105182	8.87655e-06	5.05176	3925	903	1883.91
MRGBP	0.00528603	-0.199806	0.0163141	1.78744	1601	2215	1884.15
CHI3L1	0.000138927	0.154271	0.000692208	3.15976	2585	1372	1884.3
SMUG1	0.0210771	-0.220167	0.0509141	1.29316	1254	2831	1885.25
TMSB10	1.5847e-10	-0.00549891	2.06101e-09	8.68592	6756	525	1885.25
CTBP2	0.0153306	-0.21408	0.0394867	1.40355	1338	2654	1885.48
ADD1	0.000331295	0.164706	0.00147855	2.83016	2325	1531	1887.71
SPART	0.00644301	-0.201973	0.0193234	1.71392	1563	2278	1887.95
GET1	5.25828e-05	-0.141304	0.000292693	3.53359	2901	1228	1888.53
ZRANB2	5.54372e-05	-0.141665	0.000306833	3.5131	2886	1235	1889
DHRS4L2	0.234197	-0.265894	0.330406	0.480952	735	4848	1889.14
ZEB2	0.0769061	0.242909	0.141353	0.849696	960	3721	1891.25
HYAL2	3.17911e-06	-0.113459	2.22148e-05	4.65336	3663	978	1893.95
HMGXB4	0.00324492	0.191615	0.0108074	1.96628	1748	2053	1895.37
NUP54	0.00844548	-0.204979	0.0242144	1.61593	1505	2385	1895.6
CZIB	1.30781e-06	0.105011	9.77782e-06	5.00976	3927	914	1895.82
LUC7L3	1.44143e-05	0.125844	9.0716e-05	4.04232	3306	1086	1895.97
SCG5	0.000494588	-0.168472	0.00210546	2.67665	2236	1606	1896.01
LGALS1	3.81367e-10	0.0120809	4.80466e-09	8.31834	6625	542	1896.82
LMO7	0.00035558	-0.164286	0.00157241	2.80343	2333	1546	1900.18
HACD3	0.198949	0.261619	0.292484	0.533898	775	4652	1900.19
SRSF1	0.000780273	-0.174595	0.00312338	2.50538	2113	1708	1900.74
RAB5B	0.187002	-0.259326	0.280175	0.55257	791	4564	1901.44
MYL9	9.01403e-09	-0.0534319	9.42889e-08	7.02554	5531	653	1902.09
MAZ	0.000324598	0.16263	0.00145421	2.83737	2370	1526	1902.77
NDUFB1	1.98562e-07	-0.0831487	1.7326e-06	5.7613	4618	783	1902.97
GLMP	0.00107662	0.179567	0.00410085	2.38713	2018	1795	1904.24
CYTOR	2.36652e-06	0.10997	1.68289e-05	4.77394	3771	961	1904.91
UQCRB	9.50171e-10	-0.0223138	1.14238e-08	7.94219	6382	568	1905.76
TIMM17A	0.000454777	0.166066	0.00195669	2.70848	2284	1589	1906.08
TMEM167B	0.00398298	0.193273	0.0128769	1.89019	1717	2115	1906.64
MDH1	6.54576e-09	-0.047506	7.00775e-08	7.15442	5693	638	1907.48
PQBP1	1.75473e-05	0.126978	0.000108317	3.9653	3282	1108	1908.1
ZNRF1	0.0205803	-0.217554	0.0499065	1.30184	1293	2821	1910.93
ZNF506	0.0786516	0.241653	0.143904	0.841929	976	3738	1911.28
BFAR	0.0497196	0.233269	0.10126	0.994563	1089	3357	1913.17
LMNB1	0.0606484	0.235997	0.118406	0.926625	1044	3503	1913.55
SMAP2	0.000275542	0.159826	0.00126424	2.89817	2455	1490	1913.61
PDLIM2	6.91466e-05	0.141591	0.000373348	3.42789	2890	1266	1913.87
METRNL	0.046138	-0.230769	0.0956455	1.01934	1110	3299	1914.76
BST2	3.92413e-09	-0.0399511	4.32286e-08	7.36423	5907	620	1915.43
RN7SL1	0.000144864	-0.150764	0.00071605	3.14506	2650	1383	1915.46
MYO6	0.0200068	0.216628	0.0488111	1.31148	1309	2803	1916.57
MMGT1	0.1764	-0.257143	0.269004	0.570242	818	4485	1916.78
OIP5-AS1	0.000476	0.165623	0.00203774	2.69085	2300	1597	1917.55
SLC8B1	0.206651	0.260546	0.301108	0.521278	783	4693	1918.36
PROSER2	0.104353	-0.245228	0.179819	0.745165	927	3969	1919.42
MPV17L2	0.00448903	0.193971	0.0142503	1.84618	1709	2154	1919.65
FOXO3	0.000904396	-0.174671	0.00354148	2.45081	2111	1746	1920.85
UBE3A	0.0986992	-0.2447	0.17172	0.76518	938	3931	1921.5
RNF181	4.84692e-07	-0.0910523	3.91725e-06	5.40702	4364	845	1921.66
CD40	0.000317881	-0.160801	0.00142879	2.84503	2426	1521	1921.95
ZNF467	0.126998	-0.248889	0.208844	0.680178	888	4159	1923.08
PPP4R3A	0.0151458	0.21096	0.0391554	1.40721	1398	2646	1924.36
PDCD2	2.94772e-05	0.130991	0.000173989	3.75948	3195	1158	1924.62
GNPAT	0.00253165	0.186199	0.00871178	2.05989	1864	1987	1925.52
AC008443.4	0.218277	0.261111	0.312932	0.504551	777	4771	1926.81
SAAL1	0.0126431	0.208645	0.033615	1.47347	1442	2572	1926.87
OGA	0.0187462	-0.213949	0.0463063	1.33436	1340	2769	1927.32
COA1	1.51653e-05	0.12285	9.50053e-05	4.02225	3401	1091	1927.43
NDUFB5	1.80039e-06	-0.104199	1.30748e-05	4.88356	3946	941	1928.23
PTPN6	0.0120233	-0.207407	0.0323172	1.49057	1460	2544	1928.28
INO80C	0.128221	-0.248617	0.210552	0.676642	892	4165	1928.79
AP000892.4	0.0781264	0.239993	0.143019	0.844606	996	3736	1930.23
EMC10	0.00341846	0.189356	0.0112811	1.94765	1799	2072	1931.68
KLHL7	0.0104082	0.205008	0.0286761	1.54248	1503	2482	1932.47
NUCKS1	0.000286943	0.157994	0.0013104	2.8826	2493	1497	1932.88
SLC38A10	0.0227022	-0.21688	0.0540947	1.26685	1302	2869	1933.81
GPR137B	0.175114	-0.255572	0.267392	0.572852	834	4480	1934.33
LRRFIP1	0.00514452	0.194392	0.0159898	1.79616	1700	2200	1934.92
RNF2	0.0130547	-0.208586	0.0344417	1.46292	1444	2592	1935.69
NAA16	0.158024	-0.252137	0.246814	0.60763	856	4379	1937.44
ORAI3	0.00545009	0.194583	0.0167795	1.77522	1692	2221	1939.55
SNCG	2.20493e-05	-0.124571	0.000133486	3.87456	3339	1128	1941.87
ALG2	0.00102048	0.173763	0.00393746	2.40478	2127	1772	1942.41
TEX10	0.0127977	0.207237	0.0339601	1.46903	1463	2577	1942.73
TCEA2-C20orf204	0.0204733	0.213914	0.0497011	1.30363	1341	2816	1944.33
KRT7	7.99734e-09	-0.0436621	8.41689e-08	7.07485	5824	649	1945.83
IGF2BP2	7.96246e-05	-0.139456	0.0004239	3.37274	2946	1284	1945.99
FAM219B	0.0601682	-0.233333	0.117738	0.929085	1083	3495	1946.71
PAIP2	2.25754e-06	0.103822	1.61041e-05	4.79306	3956	958	1948.02
PDGFA	0.287872	-0.264228	0.386825	0.412486	745	5091	1949.01
ACOT2	0.000710193	-0.167858	0.00288505	2.53985	2256	1683	1949.56
PDCD6	3.56758e-07	-0.08415	2.94401e-06	5.53106	4584	828	1949.61
CNN3	6.22262e-06	0.112931	4.1289e-05	4.38417	3687	1030	1949.96
GNB1	0.000306902	0.157359	0.00138674	2.85801	2511	1513	1950.17
SCAF1	0.000888667	0.170853	0.00349389	2.45669	2186	1738	1950.18
BAIAP2	0.00670366	-0.196328	0.0199651	1.69973	1656	2295	1950.51
MARCHF7	0.0503744	0.228938	0.10235	0.989914	1129	3366	1950.57
MIR4435-2HG	5.87066e-09	0.0369563	6.32459e-08	7.19897	5993	634	1950.95
CBR3	3.88796e-05	-0.130473	0.000223524	3.65068	3204	1188	1952.11
UBL4A	0.0121495	0.205263	0.032543	1.48754	1494	2553	1954.03
FAM8A1	0.0452543	-0.22619	0.0943279	1.02536	1164	3281	1955.38
BCL3	0.00068934	0.166162	0.00281371	2.55072	2281	1675	1955.67
SEC14L1	5.86023e-05	-0.135223	0.000321748	3.49248	3069	1245	1955.82
CNKSR3	0.0552221	-0.230769	0.109818	0.959326	1111	3439	1955.83
SEL1L3	0.16143	0.25037	0.250419	0.601333	867	4408	1956.28
POSTN	0.0716213	0.235385	0.134457	0.871417	1051	3642	1957.66
SELENOF	1.90677e-07	0.0726149	1.67664e-06	5.77556	4931	777	1958.85
MIPEP	0.0803528	-0.238095	0.146312	0.83472	1021	3754	1958.98
MECP2	0.00349078	-0.186813	0.0114976	1.93939	1848	2076	1959.69
TARDBP	0.00747044	0.196894	0.0218586	1.66038	1642	2337	1959.93
YTHDF3	0.260906	-0.261905	0.358694	0.445276	772	4975	1961.24
FKBP3	3.33796e-06	-0.10545	2.32439e-05	4.63369	3920	982	1963.25
TBPL1	0.00423684	-0.189096	0.0135449	1.86822	1803	2138	1964.37
NME4	5.09888e-06	0.108838	3.44678e-05	4.46259	3817	1011	1965.66
YIPF2	0.000223828	-0.150108	0.00105528	2.97663	2663	1450	1966.08
FRYL	0.065544	0.233333	0.12581	0.900285	1085	3563	1967.36
SH3GLB2	0.00513567	-0.191039	0.0159696	1.79671	1761	2199	1968.86
NEIL2	0.0468067	0.225872	0.0966217	1.01493	1170	3313	1969.95
SEMA3C	0.0114993	0.203008	0.031191	1.50597	1543	2522	1973.71
CENPC	0.14144	0.246377	0.226762	0.64443	912	4266	1973.77
ZNF511	1.33396e-05	-0.115349	8.46532e-05	4.07236	3613	1077	1973.8
GSDMD	0.00409258	-0.187713	0.0131567	1.88085	1830	2127	1973.92
SNIP1	0.178337	-0.250579	0.271111	0.566852	865	4499	1974.08
GTPBP4	4.80874e-05	-0.130783	0.000269909	3.56878	3200	1217	1974.54
BTG1	3.95861e-06	0.104841	2.72992e-05	4.56385	3930	991	1974.73
TFRC	0.014027	0.205526	0.0366815	1.43555	1490	2615	1974.96
THBS1	0.00350294	0.185607	0.0115299	1.93818	1881	2078	1978.05
NOL7	7.18718e-07	-0.0878987	5.61914e-06	5.25033	4474	874	1978.79
YPEL3	9.05685e-06	-0.111874	5.88394e-05	4.23033	3718	1052	1978.92
SNHG3	0.000331328	0.155262	0.00147855	2.83016	2557	1532	1980.26
SNHG26	0.00643861	0.192817	0.0193234	1.71392	1721	2280	1981.89
AC008915.2	0.0944902	0.239224	0.166086	0.779667	1009	3890	1982.4
STX17	0.0389471	-0.221014	0.0840761	1.07533	1240	3168	1983.11
ATP5MD	2.16887e-08	-0.0461019	2.16286e-07	6.66497	5737	685	1984
LMCD1	1.56281e-06	-0.0953479	1.14835e-05	4.93992	4230	930	1984.71
HACL1	0.00715451	0.194431	0.021105	1.67562	1698	2318	1984.94
RAPGEF3	0.0353144	-0.219157	0.0777804	1.10913	1268	3105	1985.32
KIF5B	0.000441839	-0.158092	0.00190822	2.71937	2491	1583	1986.79
SUCO	0.00147157	0.173788	0.0054182	2.26615	2126	1857	1987.96
C1orf198	0.0268977	0.213907	0.062502	1.20411	1342	2943	1988.41
EMD	2.91336e-06	0.10008	2.05045e-05	4.68815	4074	971	1990.2
MFSD1-AC080013.1	0.0218296	-0.211364	0.0524085	1.2806	1390	2848	1990.72
PALLD	0.00281724	-0.182018	0.00956464	2.01933	1966	2014	1990.86
AGA	0.00972816	-0.198413	0.0271692	1.56592	1618	2449	1991.62
AP1G1	0.121735	-0.242576	0.202133	0.694362	964	4119	1993.94
CNBP	2.99466e-07	-0.0749605	2.50446e-06	5.60129	4861	817	1994.27
LGALS3	1.6117e-07	-0.0622319	1.45266e-06	5.83784	5242	758	1994.85
DNAJB11	4.68975e-05	0.127364	0.000263837	3.57866	3273	1215	1995.29
APMAP	5.40305e-05	0.129099	0.000300018	3.52285	3233	1231	1996.07
MAF1	2.955e-06	0.0995792	2.07548e-05	4.68288	4094	973	1997.13
BRMS1L	0.0730926	-0.233333	0.136358	0.865318	1087	3666	1997.42
RBM7	0.000311356	0.151865	0.00140408	2.85261	2630	1516	1997.81
NPTN	0.0243727	0.2125	0.0574349	1.24082	1375	2901	1998.29
CXCL16	0.000697274	0.162237	0.00283932	2.54679	2384	1679	2001.7
NDUFS1	0.0125344	-0.20206	0.033404	1.4762	1560	2566	2001.77
MAGT1	0.0271661	-0.213333	0.063019	1.20053	1358	2948	2001.92
MAP9	0.0337153	0.216912	0.0749096	1.12546	1301	3078	2002.21
ERLIN2	0.0103801	0.198418	0.0286315	1.54316	1617	2480	2003.56
GLO1	7.28955e-05	0.132196	0.000391734	3.40701	3161	1272	2006.3
CHID1	1.70166e-05	-0.113842	0.00010554	3.97658	3652	1102	2007.3
BABAM1	0.000161107	0.141864	0.000786674	3.1042	2878	1400	2008.35
WSB1	1.75774e-05	0.11466	0.000108331	3.96525	3637	1109	2009.52
RBBP6	0.000345012	-0.152669	0.00152765	2.81598	2615	1544	2010.4
SFPQ	2.13575e-07	0.0659856	1.84478e-06	5.73406	5122	789	2011.76
CEBPG	0.00330667	-0.182118	0.0109597	1.9602	1962	2063	2012.87
PPP4R1	0.0999773	-0.237554	0.173575	0.760514	1027	3941	2013.05
NEK6	0.324184	-0.262032	0.421464	0.375239	770	5261	2014.2
RHPN2	0.00947187	-0.195558	0.0266326	1.57459	1671	2432	2016.92
GTPBP3	0.0656484	-0.227619	0.125869	0.900081	1141	3566	2018.29
Z83843.1	0.390169	-0.265444	0.484418	0.31478	739	5509	2019.26
LACTB2	0.0215841	-0.208926	0.0519187	1.28468	1433	2843	2019.48
TXNDC12	2.77505e-05	0.118162	0.000164365	3.78419	3533	1154	2020.34
SLC25A36	9.43491e-05	-0.134097	0.000490085	3.30973	3102	1316	2021.55
NOP56	3.22647e-07	0.0712305	2.68193e-06	5.57155	4965	822	2021.64
MAPK1IP1L	0.000712555	0.160594	0.00289293	2.53866	2434	1684	2025.58
CALM2	7.66283e-08	0.0483703	7.24053e-07	6.14023	5669	723	2026.1
SPG11	0.167019	0.245342	0.257342	0.58949	924	4437	2026.12
ASH1L	0.00877974	0.194147	0.0249739	1.60251	1706	2404	2026.16
MCRIP1	3.25563e-05	-0.11883	0.000190287	3.72059	3505	1170	2026.21
YIF1A	1.54441e-06	-0.0893289	1.13851e-05	4.94366	4424	927	2026.43
CEP68	0.145412	-0.24338	0.231502	0.635445	955	4296	2026.8
BTAF1	0.244038	0.254208	0.341264	0.46691	839	4891	2027.14
RABL6	0.00264128	-0.177848	0.00903901	2.04388	2055	1998	2027.3
THAP7-AS1	0.158384	0.244663	0.247263	0.606842	939	4381	2029.55
SNHG17	7.55511e-07	-0.0806241	5.88661e-06	5.23013	4695	877	2030.54
SNX9	0.0560416	0.223792	0.111318	0.953433	1197	3443	2031.23
CCDC25	0.0121774	0.198606	0.0326049	1.48672	1614	2554	2031.34
HMG20B	4.97557e-05	0.123653	0.000278214	3.55562	3371	1223	2031.58
APH1A	3.60049e-06	0.0966097	2.49553e-05	4.60284	4181	986	2031.66
CCDC80	0.000162212	-0.139353	0.000791508	3.10154	2947	1401	2033
ZMYM4	0.0060012	0.187271	0.0182707	1.73825	1839	2246	2033.34
BAG5	0.0084158	-0.192063	0.0241497	1.61709	1735	2381	2033.51
WIPI2	0.000319288	0.147837	0.00143417	2.8434	2723	1522	2036.82
UBE2L3	3.33997e-06	-0.0954463	2.32439e-05	4.63369	4226	981	2037.38
MDK	2.2785e-05	-0.113435	0.000137575	3.86146	3666	1132	2038.31
SRSF8	0.000593046	-0.156567	0.00247079	2.60717	2531	1641	2039.01
PTDSS2	0.000568029	0.156059	0.00237379	2.62456	2539	1636	2039.11
FAM104A	0.00707187	-0.189489	0.0208979	1.6799	1797	2314	2040.19
PRANCR	0.277236	0.256592	0.375707	0.425151	824	5047	2040.74
U2AF1	9.91361e-07	0.0813459	7.60303e-06	5.11901	4671	891	2041.43
UBE2I	2.19475e-06	0.0914892	1.56889e-05	4.80441	4355	956	2041.74
BTRC	0.577568	-0.272575	0.645084	0.190383	681	6124	2043.83
SUGP2	0.0201726	-0.205466	0.0491455	1.30852	1491	2807	2046.84
C8orf82	0.00168125	-0.169481	0.00606937	2.21686	2213	1894	2048.3
CHTOP	0.000349209	-0.148148	0.00154524	2.811	2716	1545	2049.51
DARS1	0.000133579	0.135039	0.00066946	3.17428	3078	1364	2050.08
LBH	0.001007	0.162393	0.00389201	2.40983	2376	1769	2051.17
MMP25-IL32	0.000216003	0.140614	0.00102191	2.99059	2913	1444	2052.01
ANKZF1	0.0455247	0.218324	0.0946685	1.02379	1282	3283	2052.65
RHBDD2	0.0215458	0.206009	0.0518469	1.28528	1482	2842	2053.33
ZP3	0.000360968	0.148148	0.00159007	2.79858	2714	1552	2053.39
S100A10	3.68297e-09	-0.00297505	4.06374e-08	7.39107	6801	619	2053.59
TMUB2	0.18651	0.245233	0.279683	0.553334	926	4561	2056.45
PPIL3	0.0863343	-0.230901	0.154854	0.810078	1108	3813	2056.63
PNPT1	0.0562888	-0.222155	0.111714	0.951891	1227	3445	2057.11
ARL16	0.331712	0.258632	0.428806	0.367739	799	5291	2057.57
NOLC1	0.00564834	0.185099	0.017312	1.76165	1896	2231	2057.69
PYM1	0.000294937	-0.144268	0.00134332	2.87182	2818	1501	2057.7
DICER1	0.101725	-0.234143	0.176044	0.754378	1071	3952	2058.55
ZC2HC1A	0.0281276	-0.20947	0.0646638	1.18934	1424	2974	2058.97
AHCY	3.55087e-05	-0.11596	0.000205686	3.6868	3590	1180	2059.36
AC087190.3	0.00998352	0.19302	0.0276731	1.55794	1719	2467	2060.33
NGRN	9.04129e-06	0.101424	5.87942e-05	4.23067	4035	1051	2060.55
TENT5A	0.00718334	0.187739	0.0211633	1.67442	1828	2321	2060.81
STX2	0.0222017	0.205882	0.0530684	1.27516	1484	2861	2061.57
ZFR	0.011413	-0.194797	0.0309704	1.50905	1685	2520	2061.65
BOLA2-SMG1P6	0.000790397	0.158559	0.00315569	2.50091	2479	1713	2061.73
C19orf53	1.1807e-08	-0.0194007	1.22196e-07	6.91294	6445	660	2064.17
PPM1D	0.287927	0.255556	0.386825	0.412486	836	5090	2064.26
TMEM50A	8.91189e-07	-0.0761328	6.88884e-06	5.16185	4825	884	2066.64
TTC14	0.151597	0.241071	0.2391	0.62142	985	4335	2067.68
PHB	1.70443e-07	-0.0515046	1.52021e-06	5.8181	5577	766	2068.41
SURF4	0.000202208	0.137475	0.00096667	3.01472	2992	1430	2069.54
UBE2H	0.000728906	-0.15649	0.00294882	2.53035	2532	1690	2069.61
CDC73	0.0166781	-0.200636	0.0422104	1.37458	1585	2702	2070.5
ABI1	0.0982504	0.232895	0.1712	0.766496	1091	3925	2070.55
C11orf49	0.000143249	-0.134024	0.000709093	3.1493	3103	1381	2071.17
PPP4R3B	0.00314012	0.175311	0.0105044	1.97863	2099	2043	2071.81
IFT57	2.43628e-07	-0.0583847	2.07813e-06	5.68233	5358	800	2071.85
IQCK	0.181905	-0.243908	0.274523	0.561422	946	4532	2071.9
CXCL2	7.13723e-08	-0.0382497	6.77196e-07	6.16929	5956	720	2072.44
UBXN2B	0.191534	-0.245074	0.284597	0.545769	932	4603	2072.57
AC016876.1	0.029892	-0.209416	0.0678696	1.16832	1426	3011	2073.19
CTNNA1	0.000124971	0.131892	0.000628621	3.20161	3168	1359	2076.02
KRTCAP3	0.0242607	-0.205843	0.0572104	1.24252	1485	2900	2076.27
HAS1	0.0115793	-0.194034	0.0313594	1.50363	1707	2525	2077.12
LBR	0.192121	-0.244737	0.285216	0.544826	937	4607	2079.02
TUBA1A	5.74025e-07	0.0686794	4.57682e-06	5.33944	5039	857	2079.5
MED6	0.00190141	0.168207	0.00673967	2.17136	2243	1929	2081.09
PABPC4	1.19856e-06	0.0776724	9.04006e-06	5.04383	4777	906	2081.74
GATB	0.150365	0.239665	0.237838	0.623719	1001	4324	2081.74
MIR22HG	0.00623204	0.184159	0.0188451	1.7248	1920	2262	2085
PEX11A	0.0684972	0.223404	0.130127	0.885631	1208	3600	2086.53
VPS41	0.111008	-0.23337	0.188625	0.7244	1081	4025	2087.13
STAG3L3	0.0462371	-0.215939	0.0957928	1.01867	1319	3301	2087.74
UFC1	5.29492e-07	-0.0660805	4.25147e-06	5.37146	5119	851	2088.6
ARMCX3	0.0204532	-0.202816	0.0497011	1.30363	1549	2814	2088.84
ALG5	4.10899e-05	-0.114108	0.000234834	3.62924	3646	1196	2089.37
MCRIP2	3.95424e-05	-0.113456	0.000226937	3.64409	3664	1191	2090.14
C1orf167	0.0856119	-0.227331	0.153719	0.813271	1146	3809	2090.47
PCNX4	0.0422694	-0.213415	0.0894971	1.04819	1353	3230	2091.6
SLC25A24	0.0249242	0.205065	0.0584527	1.2332	1499	2916	2091.77
STXBP6	8.82765e-05	-0.123932	0.000463113	3.33431	3358	1303	2092.88
FAHD1	0.0318843	0.208871	0.0714446	1.14603	1435	3051	2093.48
HMGN2	7.16058e-08	0.0341599	6.7847e-07	6.16847	6073	721	2094.14
METTL5	7.85335e-05	-0.122412	0.000418743	3.37805	3418	1282	2094.42
CNTRL	0.0532758	-0.217949	0.10688	0.971105	1286	3409	2094.92
GPX1	2.29846e-08	0.0228093	2.27881e-07	6.64229	6371	688	2095.31
EGFLAM	0.00803319	-0.186457	0.0232172	1.63419	1857	2366	2097.11
RAP2C	0.212422	0.245129	0.306887	0.513022	929	4734	2098.46
AL162253.2	0.0972106	-0.229344	0.169821	0.77001	1124	3915	2098.93
APPL2	0.0133003	-0.194444	0.0349951	1.45599	1696	2599	2100.52
PSMA4-HYKK	0.00335518	-0.17325	0.0111044	1.95451	2134	2066	2100.72
YTHDF2	6.32523e-06	-0.0937696	4.19292e-05	4.37748	4276	1031	2100.92
UMAD1	0.128402	-0.235208	0.210666	0.676406	1058	4167	2100.93
[truncated: 4,355 more rows]
