# Supplementary material for: Detection of isoforms and genomic alterations by high-throughput full-length single-cell RNA sequencing in ovarian cancer
Source: Nat Commun. 2023 Nov 27;14:7780. doi: 10.1038/s41467-023-43387-9 (PMC10682465; doi:10.1038/s41467-023-43387-9)
Supplement: Supplementary file 8 — Supplementary Dataset 5 [file 41467_2023_43387_MOESM8_ESM.xlsx]

## Sheet: Supplementary Data 5
Supplementary Data 5: Table of detected fusions containing more than 10 UMIs. Yellow lines are suspected template switching artifacts, white lines are RNA fusions emerging from a genomic event.
UniqueID	LeftGene	RightGene	Count	LeftBreakpoint	RightBreakpoint
PBfusion.128690	IGF2BP2	TESPA1	1232	chr3:185696611:-	chr12:54950392:-
PBfusion.128691	IGF2BP2	TESPA1	680	chr3:185823152:-	chr12:54950392:-
PBfusion.128693	IGF2BP2	TESPA1	55	chr3:185696611:-	chr12:54950392:-
PBfusion.128697	IGF2BP2	TESPA1	42	chr3:185696611:-	chr12:54950392:-
PBfusion.128699	IGF2BP2	TESPA1	41	chr3:185824782:-	chr12:54950391:-
PBfusion.128705	IGF2BP2	TESPA1	36	chr3:185696611:-	chr12:54950392:-
PBfusion.128710	IGF2BP2	TESPA1	24	chr3:185696609:-	chr12:54950387:-
PBfusion.128712	IGF2BP2	TESPA1	20	chr3:185696611:-	chr12:54950392:-
PBfusion.128716	IGF2BP2	TESPA1	15	chr3:185823152:-	chr12:54950392:-
PBfusion.128760	IGF2BP2	TESPA1	15	chr3:185696611:-	chr12:54956812:-
PBfusion.128761	IGF2BP2	TESPA1	14	chr3:185696611:-	chr12:54956812:-
PBfusion.80613	MT-RNR1	IGF2	32	chrM:1501:+	chr11:2130556:-
PBfusion.80614	MT-RNR1	IGF2	13	chrM:3173:+	chr11:2130461:-
PBfusion.80675	MT-RNR1	IGF2	15	chrM:1465:+	chr11:2129410:-
PBfusion.80677	MT-RNR1	IGF2	12	chrM:2988:+	chr11:2129397:-
PBfusion.89825	MT-RNR1	FTH1	19	chrM:1488:+	chr11:61967546:-
PBfusion.219030	MT-RNR1	EEF2	18	chrM:966:+	chr19:3978174:-
PBfusion.105376	MT-RNR1	CFL1	11	chrM:1554:+	chr11:65855059:-
PBfusion.105391	MT-RNR1	CFL1	11	chrM:1314:+	chr11:65855186:-
PBfusion.172716	MT-RNR1	RPL4	11	chrM:3059:+	chr15:66500158:-
PBfusion.220044	MT-RNR1	C3	11	chrM:935:+	chr19:6697673:-
PBfusion.220048	MT-RNR1	C3	11	chrM:1908:+	chr19:6697500:-
PBfusion.313166	MT-RNR2	EEF1A1	47	chrM:3206:+	chr6:73517788:-
PBfusion.313180	MT-RNR2	EEF1A1	23	chrM:1560:+	chr6:73519412:-
PBfusion.313182	MT-RNR2	EEF1A1	14	chrM:2436:+	chr6:73520059:-
PBfusion.307150	MT-RNR2	CD74	17	chrM:1085:+	chr5:150402254:-
PBfusion.307182	MT-RNR2	CD74	12	chrM:2203:+	chr5:150402003:-
PBfusion.307154	MT-RNR2	CD74	11	chrM:2429:+	chr5:150402254:-
PBfusion.318848	MT-RNR2	ACTB	20	chrM:3212:+	chr7:5529332:-
PBfusion.318851	MT-RNR2	ACTB	14	chrM:1192:+	chr7:5530581:-
PBfusion.318883	MT-RNR2	ACTB	11	chrM:1555:+	chr7:5527430:-
PBfusion.318885	MT-RNR2	ACTB	11	chrM:3057:+	chr7:5527406:-
PBfusion.326631	FNTA	AL008633.1	23	chr8:43064217:+	chrX:128682456:-
PBfusion.219712	CBLC	AC011444.1	14	chr19:44784402:+	chr19:6012119:+
